# Supplementary material for: Anatomy of enzyme channels
Source: BMC Bioinformatics. 2014 Nov 18;15(1):379. doi: 10.1186/s12859-014-0379-x (PMC4245731; doi:10.1186/s12859-014-0379-x)
Supplement: Additional file 2: — Full set of channels in csv format. The MOLE 2.0 application and enzymatic data set are available for download at http://mole.chemi.muni.cz/enzymes . [file 12859_2014_379_MOESM2_ESM.csv]

tunel_id	pdb_id	ec	length	hydropathy	polarity	interior_hydropathy	interior_polarity	middle_hydropathy	middle_polarity	external_hydropathy	external_polarity	plus	minus	delta
0	1A27	1	22.641052	0.44	7.86	0.572597099513292	1.63214145553924	1.07067126429421	2.2438354540324	-1.24453072441464	28.1863426704108	2	1	1
1	1A27	1	22.876439	0.68	13.8	0.951773285735292	1.58837592105478	1.65344322121267	9.28240450956179	-3.36217179750345	47.0388350161475	1	2	-1
2	1A27	1	35.379137	-0.4	9.86	0.595999402473601	1.63471046680266	0.230464667254816	3.98837631481844	-2.95643886172218	32.815542184555	2	0	2
0	1A4E	1	32.957749	-1.33	20.66	1.16492627472059	10.2060946352861	-1.89786458324112	25.0888972208993	-1.50321466988738	11.6240720053594	1	2	-1
1	1A4E	1	56.572192	-0.86	15.47	1.38023427003673	9.0504158197446	-1.0833640942636	17.0899321227377	-1.30736014942325	7.68240209017511	2	2	0
0	1A4S	1	19.320583	0.03	3.38	0.0639140763342142	7.2914374733248	0.780935706952764	1.58835578344107	-1.3651234229405	2.2326309552416	0	1	-1
1	1A4S	1	24.582194	0.07	4.28	0.882464000524395	5.86719949714275	-0.319680506387564	3.31653292545277	0.642181193178855	6.07235691501383	0	3	-3
2	1A4S	1	27.570375	-0.2	3.5	0.910523706755015	5.62467844097259	-0.0160096929135773	3.27745951059706	-2.03923359712262	2.3416624469218	0	3	-3
3	1A4S	1	28.794258	0.05	7.21	0.923668913188413	5.45417501553366	-0.0750165697269303	5.99249691471534	-0.28698955619492	14.4344552909993	0	3	-3
4	1A4S	1	75.861308	-1	13.13	0.999637006172343	6.16971851756517	-0.911062373953364	12.9294615016248	-3.52324431141654	20.7158653922233	3	2	1
5	1A4S	1	94.410233	-0.3	10.68	1.01237568908213	6.04173917300103	-0.367311161135347	10.7122163747789	-0.233339287327724	14.4431304805128	4	5	-1
6	1A4S	1	95.067128	-1.3	16.39	1.00014828815005	6.16400327212359	-1.29293674964896	16.7016576200726	-3.5	18.94	6	6	0
0	1A5Z	1	23.27046	-0.01	12.08	-0.265255463465573	18.5971243214766	0.319721004854011	9.8042031154076	-0.472725674008562	10.8841050276249	1	1	0
1	1A5Z	1	26.065138	-0.07	10.45	-0.457208904704222	19.6753252754122	0.50888481974904	6.30522897030499	-1.55794373283181	14.6439776212823	1	1	0
2	1A5Z	1	30.394692	-1.04	20.69	-0.344609108577228	19.0886770255909	-0.795458352901753	15.4633808492652	-2.64355032159253	41.5776733234728	1	3	-2
0	1A88	1	22.832523	1.65	7.99	2.76513845557743	3.18027524796991	1.64604485665258	4.32583406269705	0.315447653540407	24.022128234247	0	1	-1
1	1A88	1	37.537504	-0.41	11.68	1.45501428702926	4.83852950335192	-0.540668970763964	15.0317771506296	-1.39338031327795	3.31727128114597	0	2	-2
0	1A8P	1	17.920145	-0.14	9.48	-0.339855669431246	2.61497449776604	0.274139049281026	6.46849612518468	-0.687910532825091	23.5338732036882	1	1	0
1	1A8P	1	20.977313	-0.4	13.71	-0.363414073265838	2.30396315407387	0.50560450556497	10.7762985237077	-2.21767353679674	29.0322109839717	2	0	2
2	1A8P	1	21.49737	0.08	10.36	-0.34962806387762	2.32291394378933	-0.122580598618375	10.4226643930601	0.741935358197841	16.0516559900187	2	0	2
0	1A8S	1	28.223851	-0.13	13.62	0.00886138411518808	9.81711875522527	0.240858685205445	10.8579269232367	-1.68673207943446	28.6439745406735	1	1	0
0	1A8U	1	16.846488	0.37	7.32	-0.903439572932049	14.6065941409027	0.285318270622621	1.49185141403885	1.73432795916091	7.4236592651579	0	1	-1
1	1A8U	1	21.720314	0.18	4.07	0.882473419560562	3.67846766478929	0.591945156605769	2.78813556663141	-1.43223741592135	7.24922208044319	0	1	-1
2	1A8U	1	22.462102	0.16	4.76	0.910696416138475	3.62683085031103	0.62490262054564	1.24640717346664	-2.22912363067293	17.087323943662	0	0	0
3	1A8U	1	31.710633	0.19	7.83	-0.900167956522423	14.5650960706589	0.5303278175531	2.92743205204032	-0.0913971480772925	20.0978855322209	0	1	-1
0	1AE1	1	21.448427	2.86	4.63	1.7644488123228	1.65201269958025	4.03070862142398	0.254516594109415	1.29186983252971	18.6145369242876	1	1	0
1	1AE1	1	22.9803	2.62	1.54	1.79220262146847	2.31443666811966	3.31187413173929	0.380196399852432	1.23767705641622	4.57161832816113	1	0	1
2	1AE1	1	27.14346	1.04	5.81	1.86484660129175	1.38210016714395	0.914637869718118	5.39503999778038	0.575827716165828	16.9021939594923	2	0	2
0	1AFS	1	17.209181	-0.59	6.86	-2.26487312519595	18.2667970104271	-0.122646390118004	2.90250754013473	0.408749503303035	1.22215198099306	1	0	1
1	1AFS	1	18.579421	-1.18	13.44	-2.26799375567148	18.2613348236298	-0.338660252287165	4.95899042560659	-1.58471111907393	23.4943733763325	2	2	0
2	1AFS	1	25.311638	-0.82	10.41	-2.26872205873534	16.9500470263194	-0.418411738201516	7.00078851109972	-0.678457840254257	15.9802469393863	3	0	3
0	1AH4	1	17.679954	-1.27	15.18	-1.15391594867413	12.8960840696226	-1.25272534026922	14.0266275796799	-1.43936109141471	19.6273291896369	2	2	0
1	1AH4	1	18.892709	-0.15	6.19	-1.25558278677438	14.4410341403891	-0.594782683649147	5.90523391038451	1.53381812476869	1.02459929682849	0	1	-1
2	1AH4	1	21.105649	-0.54	6.85	-1.27999182252156	14.5779346284528	-0.770161337511359	7.15519717535074	0.437664301256288	1.39016606184257	0	1	-1
0	1AOE	1	20.989579	-0.08	5.66	1.44800717792968	1.5187932860981	-0.154035368312133	2.51943663140242	-1.50951454304725	17.4268309523609	1	0	1
0	1AOG	1	22.541669	1.41	4.74	-0.0745152605958429	14.7202528877042	2.14143341546501	1.47721445462363	1.20515185950413	2.1972245049119	2	0	2
1	1AOG	1	27.79732	0.51	9.49	-0.0612644813330885	14.6508373593095	1.3150498801742	2.48911973704178	-1.73803367429363	29.0138568420098	2	1	1
2	1AOG	1	29.24211	0.2	8.32	0.583466116108218	11.2894663966476	0.154916232513794	5.52454375314486	-0.0889827440569567	15.7877752302804	1	2	-1
3	1AOG	1	36.595525	0.75	7.24	-0.0567722691223482	14.6207578743439	1.15564646186979	3.40471517570844	-0.481025782140521	18.9101841805298	2	0	2
4	1AOG	1	43.143013	-1.46	21.48	0.621485797753281	11.2897833321073	-1.63673601446976	21.723467452546	-2.6902432827748	31.0963896485788	3	3	0
0	1AOP	1	24.173089	-1.23	22.18	-4.26513317093305	49.8772052718047	-0.724419399297645	14.9213452834844	0.196448082429785	15.2185022123817	4	0	4
1	1AOP	1	29.608079	-1.22	21.34	-4.36424809918049	51.4361938226115	-0.635026187492002	15.9045829566249	-0.10839082055366	9.35762619546872	5	2	3
2	1AOP	1	40.434702	-0.53	16.64	-4.25710956218237	49.6449414281095	0.154794366149905	11.6247755229567	-1.25932897266619	15.7645778665338	6	1	5
0	1ASO	1	18.935973	0.16	18.73	-1.30681323468924	31.376715411426	0.2501577021463	18.0258950119261	1.02861039958525	11.0878113251022	1	1	0
0	1B5Q	1	32.775022	-0.81	18.77	-0.796700828379379	14.93363944656	-0.360494166197844	15.378894372848	-2.8858054550889	37.944342727384	1	5	-4
1	1B5Q	1	42.538912	-0.74	14.27	-0.875449018564828	15.2404502108389	-0.451081393388979	10.8215183603187	-2.7415159500104	38.6595636087891	2	3	-1
0	1B7G	1	15.77922	-2.57	28.19	-1.44432743026405	20.1766125793984	-2.69481790515384	28.5232661599283	-3.55129695390256	35.7528161874184	1	1	0
1	1B7G	1	23.347867	-1.58	20.85	-1.30991935678639	18.519516711566	-1.48867008814801	22.099881634745	-2.00220561951833	19.965855601003	4	2	2
0	1BDB	1	23.44577	-0.8	9.27	-2.77042298383799	17.7697271607493	-0.122458974074468	6.72830506939365	-0.947037870043455	8.98486072447039	1	1	0
1	1BDB	1	23.616777	-1.16	14.4	-2.7704258717958	17.769724802425	-0.0632992720988033	6.74575156884925	-2.93994974573855	33.3852661123614	3	0	3
2	1BDB	1	27.050605	-0.21	6.72	-2.72555967613816	17.672127712008	0.203960543110544	5.61240273457545	0.417241263999748	2.02461518529477	1	0	1
0	1BG6	1	28.793051	-1.6	17.21	-1.86809816237658	17.5855206328756	-1.75034171676925	17.7587448451771	-0.765192317658399	14.6484801359853	2	2	0
1	1BG6	1	34.154826	-1.57	19.61	-1.8279260016638	16.9634701191301	-1.80633428585752	19.3238679423549	0.65	25.87	2	3	-1
0	1BGV	1	17.047138	-1.73	24.05	-3.0621084905799	34.8871143698722	-0.665351017636803	19.6399197374598	-0.999737475715258	14.3181916654213	2	1	1
1	1BGV	1	22.995091	-1.17	18.91	-3.13909042970775	35.5274850468813	-0.277664566751259	14.2693860024667	-0.483456219960283	7.15606454521907	3	1	2
2	1BGV	1	29.402745	-1.18	22.05	-1.76885659889064	29.6720692980359	-0.985127107461111	19.0340315333235	-1.4898079286464	28.7008931331129	3	4	-1
3	1BGV	1	33.381523	-0.69	19.49	-1.64029203149157	27.2007868142397	-0.715081359845575	21.0918261748409	0.457271057314253	3.13876538342692	3	4	-1
0	1BOU	1	21.768739	0.67	6.77	-0.44995829216146	25.6856251400818	1.22521233036655	0.968622379404943	0.575174096227123	0.827621850573233	0	1	-1
0	1BUC	1	19.58798	-0.74	10.43	0.214481406162058	2.99516326846784	-1.90218546316514	15.9153583000497	0.712137371249929	6.92442636085387	1	1	0
1	1BUC	1	33.423742	0.31	9.82	-0.999780892408186	8.35246265968029	0.290948871192513	11.4128105226066	2.29476866044447	1.2087869994513	1	1	0
2	1BUC	1	37.862204	-0.54	13.12	-1.00044892664614	8.36204222767779	-0.165798816353338	12.2094452137059	-2.10564695777347	22.9186046636472	2	3	-1
3	1BUC	1	42.131108	0.2	7.5	-0.96103054323224	7.68313583978985	0.0876468352765052	8.4501694204029	2.27528671388344	0.776868632135848	1	1	0
0	1BVU	1	28.409781	-1.38	20.82	-0.380272691481054	17.5634893752514	-1.14280163216333	14.8963772833322	-3.38414839571899	48.9411785501891	3	2	1
0	1BVY	1	17.040849	-0.5	22.17	-0.982955764471861	21.1450488414223	-0.749064404890955	20.9483388881752	0.35	24.92	0	2	-2
1	1BVY	1	18.946016	-1.11	19.15	-1.21471983393173	22.6226705641873	-0.25352780647631	13.8112697213796	-2.86833255746487	27.1453807715056	1	2	-1
2	1BVY	1	29.589371	0.58	4.85	-0.602062536625278	5.22739964397466	1.43989833924785	1.55607194522038	-1.89323341879204	18.2852540037957	1	1	0
3	1BVY	1	33.811747	-0.11	8.99	-0.585008110029774	4.97747715860108	0.494691226811618	6.39127779034927	-3.15417942632783	28.5387805165453	2	2	0
4	1BVY	1	36.310875	-0.54	14.33	-0.609477165842269	5.04559267005278	-0.0690503605081601	13.145016533887	-3.17778036297935	30.0581925605853	3	3	0
0	1BXS	1	19.886333	1.16	1.42	1.05406917693996	1.60832835945199	1.86138036187751	1.17572296742197	-0.483785790133719	1.82716561840835	0	0	0
1	1BXS	1	20.915898	-0.98	15.09	-0.160339096322947	2.10024793672155	-0.808024552833663	17.1629502805118	-2.12021373992332	21.804142681442	1	3	-2
2	1BXS	1	22.957807	1.02	7.39	1.17604089847621	1.57871664467928	1.80266995503054	2.86098090859608	-1.53865795378517	27.9802953853436	1	1	0
3	1BXS	1	24.193453	-0.7	10.48	-0.377909171739279	2.13448981668532	-0.947588526965517	10.9239418410596	-0.426030243904463	19.6036826816013	0	3	-3
0	1C0P	1	24.734467	-1.75	12.78	-1.9440811070207	18.1930206339905	-1.53930014707266	7.27085008286964	-2.08657243098998	21.1274737302594	3	0	3
1	1C0P	1	42.899922	-0.6	9.35	-1.76877919527132	21.7091711461315	-0.18024414969047	5.67785086828395	-1.7952016059931	17.9953920903441	4	2	2
2	1C0P	1	57.204514	-0.2	7.22	-1.86426227176527	22.8126803120757	0.187492245392928	4.08423992074319	-1.85221810138703	18.5720616061845	4	2	2
3	1C0P	1	79.857309	0.29	4.53	-1.84522778481487	22.4125723603992	0.440970542852282	3.42298352454828	0.384817661409916	1.22049375727521	2	0	2
0	1C1D	1	18.216032	-0.09	10.83	-3.19967017121531	32.1693695851492	1.71918784563283	3.41652248565217	0.0206875923724462	1.88004233067729	2	1	1
1	1C1D	1	22.090543	-0.19	12.02	-3.02275726675574	31.6218795154696	0.791544852930835	5.00311353277897	0.299446332180284	9.33217789614392	2	2	0
2	1C1D	1	22.953437	-0.7	13.94	-3.20327190404002	32.1841207622433	0.938053075423372	4.44945837379105	-2.55903447379657	20.8363437726252	2	3	-1
3	1C1D	1	24.820495	-1.85	22.28	-0.794556229650714	14.225481932533	-1.75787446864581	19.9609916200717	-3.15828114113758	36.3078712440149	4	3	1
0	1CC1	1	24.667844	0.55	4.86	-0.893664389995576	4.17685799188317	0.483133777715868	6.50063777224234	2.23390876192159	0.638695339455876	0	1	-1
1	1CC1	1	30.487699	-1.83	22.73	-0.950888244463849	4.5310151711009	-1.67225712870184	21.5607619751998	-3.61563272806846	49.7604218187123	1	4	-3
2	1CC1	1	33.925238	1.99	4.41	-0.725894014207694	16.091549124641	2.642640295178	3.00938777697958	1.73626200945594	0.683260552928906	0	1	-1
3	1CC1	1	34.398032	0.4	17.41	-0.480752066067502	15.3493100471827	1.43476229189934	11.3456045050497	-3.84132063773614	49.6349107366485	4	2	2
4	1CC1	1	42.717628	2.04	4.38	-0.681220477331204	13.7842066365008	2.53875422092547	3.47208795656943	1.03323989563721	1.60681096734499	0	1	-1
5	1CC1	1	45.816761	1.91	4.23	0.0111790413276831	10.866098737647	2.07452949272535	3.54066832295178	3.25982149605936	0.558925796193022	0	1	-1
0	1CDO	1	26.990762	0.32	6.94	0.168447015732336	11.5626492040774	0.928374973747217	1.61360832648261	-1.57748155376336	20.1659315530398	0	2	-2
1	1CDO	1	41.168246	0.25	3.8	0.132529043689094	11.4209987783839	0.560182230549192	2.13750647600057	-1.58386031711609	5.92174242866556	1	0	1
2	1CDO	1	43.343248	-0.26	8.54	0.169298515332316	11.5334951019842	0.160783585206249	4.00079466021697	-3.5	35.0336994118128	1	3	-2
0	1CF2	1	18.363677	-2.36	33.34	-1.86249096342499	25.6887127083666	-2.09893785332443	29.9155989164317	-3.24484672229483	45.786991805258	2	3	-1
1	1CF2	1	19.323307	-1.65	22.65	-1.77315331384901	25.4822409556329	-1.03488846026497	23.2221273531653	-2.82116039524692	18.7740967680769	3	2	1
2	1CF2	1	20.434329	-2.12	28.96	-1.82225100850195	25.2491572780894	-2.32170634490789	32.3763847158941	-1.8757731539851	22.8680085499345	2	2	0
0	1CF3	1	24.007246	-2.27	27.88	-2.41013389777232	33.4398325869621	-1.97261844236234	23.4042201916963	-2.91254517533026	34.4521674392955	2	3	-1
1	1CF3	1	25.504252	-1.88	19.92	-2.35496812988087	32.6035983229668	-1.78345053124304	15.575428866642	-1.70995994799331	20.5718504636248	1	2	-1
2	1CF3	1	45.34016	-1.27	16.39	-2.40055817670869	32.0159993138066	-0.996445663952458	13.155814080117	-2.05467256263605	23.7311334497629	0	2	-2
0	1CHU	1	16.21131	-2.29	22.65	-3.20261963267628	22.3561949260839	-1.9278118775859	22.588317305333	-1.57544318346668	23.1016749801926	2	1	1
1	1CHU	1	32.332624	-0.88	17.92	-1.75994147233284	22.188655077083	-0.669334665377163	17.0707846846503	-0.979211121070182	17.5968665307735	4	2	2
0	1CJC	1	21.584916	0.47	7.76	0.224056001444046	19.8594180085191	0.694848548394002	2.03681553633886	0.183697448437168	7.84255507123113	1	2	-1
1	1CJC	1	27.378081	0.22	7.28	1.13473214988321	16.6133142745274	0.477752444101412	2.03246197609692	-1.63654115535478	15.590813669043	1	2	-1
2	1CJC	1	35.731764	-0.05	13.83	1.21143931401421	16.8573936638533	-0.183413054648079	11.2472302598721	-0.695721273061867	23.3366541577642	2	5	-3
3	1CJC	1	36.142029	0.02	16.92	1.19530259272479	16.146715468353	0.439009918789235	11.1757603821929	-2.86175192744705	42.3050986292557	2	4	-2
0	1CPT	1	17.142912	0.38	17.32	0.00841393005065602	11.3998922138006	0.298279386735998	20.1836718529671	0.937457154159494	19.6566104797237	2	1	1
1	1CPT	1	20.685572	1.37	3.79	2.01536885905102	7.81420436029232	2.59770135440366	0.704366596450472	-0.866068528625001	4.31391645218205	0	2	-2
0	1CRU	1	21.153596	-1.3	11.32	-2.67961947889171	23.2597660345827	-1.86352893220734	10.6817432820928	1.10866341235773	1.05427416935493	1	2	-1
1	1CRU	1	22.660368	-2.12	8.57	-2.15043030869972	19.254125014301	-2.04935569809458	2.78393100705867	-2.27083686614927	13.4292109109805	1	1	0
0	1CYD	1	23.69399	0.81	7.72	2.01726561727361	0.814297755020072	1.24532571782566	2.62236279771012	-1.45909387888833	27.4943035886366	2	1	1
1	1CYD	1	29.877545	0.84	6.39	2.09975254146073	0.717664665682663	0.963279075811826	4.27106640080998	-1.34871519570032	24.4328984299186	2	1	1
2	1CYD	1	48.276404	1.2	4.57	1.98950311583406	0.828214706736761	1.34440293044352	3.72194912059523	-0.850585922782321	15.3806109305455	2	1	1
3	1CYD	1	70.390467	0.46	10.99	2.19840189065883	0.656038315805753	0.556819277591404	10.5649975071216	-2.55191707597523	26.6301516082892	5	2	3
4	1CYD	1	71.616124	0.48	11.44	2.14579199784506	0.686856759162385	0.598475056121938	10.9682713851333	-2.50972541808981	27.2761262944912	5	2	3
0	1D0C	1	36.708096	-0.58	11.59	1.01044679791481	1.71451649437336	-0.602953106630706	11.2986879856335	-2.20575604180999	24.2576252413395	2	3	-1
0	1D1G	1	16.583196	0.05	12.94	-0.247230795241153	4.55206801746226	-0.733810870866095	13.5512708342923	0.811289188379844	18.7105209672637	2	1	1
1	1D1G	1	17.723322	-1.88	23.07	-0.220522177958851	4.28003035830717	-2.35574552703054	26.8405363708824	-2.94982872637185	37.1726357216706	1	3	-2
2	1D1G	1	18.555813	-0.29	9.52	-0.195972062298702	3.91206414175053	-1.39049823428337	17.0524182200977	1.38611137285034	3.5583135950501	1	2	-1
3	1D1G	1	19.554395	-1.62	14.85	-0.685938365823145	5.33653907429397	-1.95717998903938	17.8259130062842	-1.9	19.02	1	1	0
0	1D1T	1	18.331854	-1.4	24.55	-1.53392219894823	22.1152717406659	-1.19219705512397	18.8123098448133	-1.58043684077773	34.5117326555045	2	1	1
1	1D1T	1	21.264814	-1.89	30.32	-1.66448942545957	24.041288658061	-1.1115214367776	22.9410790755751	-3.62154973546946	49.7975830728848	2	0	2
2	1D1T	1	28.512916	1.29	4.24	-1.2314948096178	18.1719123106661	2.0789746021345	1.11025185867074	1.03346462563398	2.05370380060259	1	1	0
0	1D3G	1	16.764941	-1.29	7.48	-1.84688946699669	10.3185472483321	-0.956910643852509	3.61733972719656	-1.14541410509334	9.43933622289818	2	0	2
1	1D3G	1	30.676938	-1.24	7.4	-1.87858142410076	8.43102204149442	-0.661133087694925	4.01956286933849	-2.78091635445698	19.1860959892478	4	0	4
2	1D3G	1	36.756559	0.3	5.42	-1.93897040523378	9.16030243652547	0.103934720748664	5.7384847731236	3.47	0.2	1	0	1
0	1D4A	1	16.917274	-1.06	6.15	-0.565082253177546	5.68222549199926	-1.0435561202243	2.26820112523697	-1.91593828813401	17.1992260796463	0	0	0
1	1D4A	1	23.904176	-0.46	6.23	-0.522656871967907	5.63957960800473	-0.703949723454408	6.73169887305954	0.291623866929288	5.44300599148199	1	0	1
2	1D4A	1	32.473959	-1.16	9.03	-0.533775607091294	6.2802156957108	-1.05623010707751	6.57603298239874	-2.4348661164222	26.296807856395	2	1	1
3	1D4A	1	68.616275	-1.06	6.72	-0.554703595156639	5.04301579424666	-1.04549719121966	6.65661957327875	-1.77686296892469	9.41308848458418	0	2	-2
0	1D4D	1	32.957598	-0.42	13.74	-2.97234230515503	32.7800253133541	0.0899135670425961	9.63327371299641	0.00168408151084917	12.1683106322207	2	0	2
1	1D4D	1	37.75127	-0.73	14.3	-2.95135218675697	31.2409624132382	-0.30556527795873	11.6137137197128	-1.72149045660293	17.1415004388758	3	0	3
2	1D4D	1	55.979334	-0.68	16.57	-2.75210461884816	30.1576226526645	-0.673258796983798	15.831644228915	2.50121261789816	4.10019805574921	4	3	1
0	1D4O	1	16.636188	-1.94	18.4	-2.0241383368881	20.3488589840296	-2.02998770950435	19.5152307505387	-1.67820534977711	14.0841167139531	2	1	1
0	1DDG	1	15.480896	-0.83	6.02	-1.23960434113267	7.85485106290057	-0.971286133184108	2.06875612758814	-0.16156327459985	10.3642001566013	1	2	-1
1	1DDG	1	16.237153	-0.82	6.52	-1.21271035084598	7.48398851129807	-0.960731052842546	2.2792113777482	-0.250785932867243	11.388206289532	1	1	0
2	1DDG	1	24.636813	-0.61	7.92	-0.820038016708256	15.1712091569925	-0.3831032380405	7.45202641342541	-1.1505531835473	2.42732008270806	0	1	-1
0	1DF7	1	16.737672	-1.11	11.72	0.0553121113628461	10.6548783077178	-0.30432122662027	4.07878506959548	-3.2810068072566	23.6993037898528	2	2	0
1	1DF7	1	21.86398	0.25	10.75	0.708437462588747	14.9313924595147	1.09596384356549	4.8084927782363	-2.75730318682298	23.4890669875539	1	1	0
2	1DF7	1	23.997286	-0.32	18.44	0.662667174971303	14.3768227329474	-0.566904540136957	19.1750839061314	-0.596507418438606	20.3855191525993	1	2	-1
3	1DF7	1	26.443606	0.14	9.72	0.720636848036715	14.6332099220428	0.41557642374053	5.83740738364839	-1.57111104446444	18.4949933908716	1	1	0
0	1DGF	1	32.436702	-0.99	11.72	-0.305596356330219	6.39902448329066	-1.1214129799763	9.00536217139924	-1.04229703171591	30.1718966225603	2	0	2
1	1DGF	1	35.039686	-0.63	14.17	-0.128742141919033	4.12870610946722	-0.675292110475749	15.8541704296663	-0.825633738791406	14.3674732695792	3	1	2
0	1DJL	1	26.197482	-0.12	7.97	-1.9418905679763	20.5681071021387	0.535175625224291	2.88063226588581	-0.00961733167838097	8.17669324341774	1	2	-1
1	1DJL	1	28.046558	-0.48	16.53	-2.01551365278234	21.3318548923523	-0.0553188273505915	17.9857991128855	-0.601395901146047	5.78736984812109	1	2	-1
0	1DLJ	1	20.332183	-2.48	28.11	-2.56757314481685	18.7147560857582	-1.82177423975942	24.4115105370255	-3.48056490853126	41.5591752523623	5	2	3
1	1DLJ	1	20.639769	-0.86	12.68	-1.27637308662952	15.8736136792029	-0.0255980433051458	4.99398556179136	-2.14677908708938	25.2310778456837	3	2	1
2	1DLJ	1	26.437682	-2.36	25.95	-2.56742596306923	18.3151818746009	-2.27980960198915	28.4910309159726	-2.39551094624366	26.5097810175554	5	4	1
3	1DLJ	1	36.978965	-0.68	12.73	-2.58721243701905	18.2613165681046	-0.471810233245968	11.1113155381376	0.187322129797744	15.933953257611	4	3	1
0	1DMR	1	41.228485	-1.42	20.45	-1.0913908665775	6.5750745456981	-1.27109590156237	19.5332843395064	-2.77134414819843	40.9573071991552	1	4	-3
1	1DMR	1	43.661918	-1.52	14.56	-1.00181134974011	2.07054252333797	-1.65296731947622	16.2576116455843	-1.1331309261301	14.5610928492676	4	3	1
0	1DNL	1	19.404982	-1.97	27.33	-2.32393092397139	27.0487160650876	-2.0114118924979	24.1363615176082	-1.51948122643573	33.0499954866976	2	1	1
1	1DNL	1	29.134493	-3.18	31.74	-2.59737704090798	31.7704276293879	-3.54825195395517	33.8784293032193	-2.58126037030757	25.6281251219801	6	0	6
2	1DNL	1	30.326952	-1.76	23.68	-2.6258723923446	33.4688860127147	-1.98818039282625	25.542700901034	0.0107176990315554	6.6370681889964	1	2	-1
0	1DNU	1	19.15392	-0.68	21.85	-2.82044931031403	32.6318837295359	-0.620957553282767	25.856576379563	1.07215648432945	2.88719893586367	1	2	-1
1	1DNU	1	26.004059	-1.54	27.23	-2.87058432443872	32.2479911110679	-0.857494562853414	23.8300249441608	-2.22413460932889	31.6761219226054	1	4	-3
0	1DPG	1	15.105963	-1.99	16.28	-1.66018790666473	7.81965382738289	-2.07464676033695	17.1919609632743	-2.33423300878324	26.7103677998999	2	0	2
1	1DPG	1	15.311317	-1.47	8.11	-1.61144473490153	7.27365481641929	-1.79471002440321	15.7267567358773	-1.10379295148918	3.10338352773987	2	0	2
2	1DPG	1	18.350184	-2.98	32.26	-1.58570975835781	6.9796904942999	-3.30739641556177	35.0255040503339	-3.6868358128279	51.0617056213109	3	2	1
3	1DPG	1	20.017574	-0.06	2.92	-1.61432302935766	4.45770876779062	0.463175158916584	1.56739538223474	0.568567147494815	3.10810225048193	1	1	0
0	1DXY	1	24.618997	-2.66	35.19	-2.83747496666363	31.4738673916464	-2.45920531171608	33.4788291516874	-2.95115331006097	41.5549192603265	2	2	0
1	1DXY	1	30.824059	-1.61	24.42	-2.81363060385195	31.1641420049676	-1.8267892067561	25.3522670180568	0.443332587671819	13.9393460015899	1	0	1
2	1DXY	1	33.452656	-1.29	21.12	-2.83395290930022	31.4581669104135	-1.045843487034	19.8512716004913	-0.84906091232678	16.0791354082276	1	0	1
0	1DYR	1	19.728652	1.5	7.46	1.33766520123075	3.21134281367271	2.08913153014584	6.17245394635899	-0.0289941614576025	18.1929980729088	3	1	2
1	1DYR	1	25.397608	0.42	8.21	0.494393729166597	15.2824128632994	0.532759220234379	3.13160050005232	0.00244026374445028	14.4702851428143	1	1	0
0	1E3I	1	17.077827	-1.74	14.24	-1.50546135937766	1.85340737165534	-2.09875494051752	17.2463138771194	-1.35911968398374	16.8122157892618	1	0	1
1	1E3I	1	19.754477	-2	14.91	-1.6538706272087	5.93399127326835	-1.8179719485155	10.5687412157643	-2.5960742214372	29.906400409036	3	1	2
2	1E3I	1	25.273394	-1.04	10.33	-1.64563135325025	5.84270792397579	-0.767012248899271	9.53955597811222	-1.71373116230251	19.0788885206055	2	2	0
3	1E3I	1	34.974344	1.11	1.58	-1.63185751917773	5.55398048289088	1.04577252586867	1.2830995435133	3.48016398332692	0.198729502084135	1	0	1
4	1E3I	1	41.314555	-0.28	4.29	-1.67704021358334	6.08790828157968	-0.0952866886432608	4.28783420325302	-0.369234622961525	2.71787334875817	3	0	3
0	1E5Q	1	24.428539	-0.87	7.47	1.59067584820433	3.04553566162455	-1.2458319972604	6.02107757053121	-2.71342538581939	17.2825973910382	1	1	0
1	1E5Q	1	25.726111	-0.29	7.35	1.68056717836328	3.11759015137557	-0.581648218172942	6.16056142986985	-1.77552699154952	19.3917617608704	1	1	0
2	1E5Q	1	26.635912	0.14	6.18	1.64281480298756	3.0059600120638	0.2476146398733	2.00336564725576	-1.93889359758882	23.3361802701414	1	2	-1
0	1E6U	1	18.883829	-0.31	15.8	-0.757991906274352	6.74931673941747	0.48550418586084	18.1865955830152	-1.30284516255808	21.4128026927148	0	1	-1
1	1E6U	1	19.198454	-1.08	17.98	-1.30628187010929	11.9337810941988	-1.49844381483291	23.3957752938134	0.0521396019705512	15.6030704184915	3	1	2
0	1E6W	1	16.755656	-1.12	2.36	-1.27243969494105	2.50399015237415	-0.781716312214746	2.24694386270903	-1.36301605882835	2.34359275055338	0	0	0
1	1E6W	1	25.324281	0.31	7.92	-1.27629168756385	2.52821004922448	0.953210915985894	5.32432648012617	0.198788210061636	19.2881563732023	1	0	1
2	1E6W	1	35.957719	0.33	4.5	-1.30720979774282	2.23384074481395	0.314839440894531	5.36404973271366	2.70197380801074	2.77771913672425	1	1	0
0	1E7W	1	15.934707	0.66	12.75	0.946247499126169	5.03948893182398	0.844007710086932	17.0424092728025	0.225366000940981	14.8148617424453	1	1	0
1	1E7W	1	17.213744	-0.47	21.96	0.934729515875972	4.98050678947547	0.0432034629177682	24.058726035371	-2.44407935309722	33.4851862057724	2	1	1
2	1E7W	1	22.953128	-0.29	15.11	1.05183846026719	3.86455394112103	-0.516728762774513	17.422321003401	-0.804875073569896	18.678994228323	3	1	2
0	1E8G	1	21.751433	0.9	9.21	0.00513347075974513	11.8263860753617	1.29095423519987	8.07545660331395	1.01965707815395	8.85134121451339	1	2	-1
0	1EBF	1	21.492761	-1.53	28.43	-0.308400044739772	16.9996700441805	-2.04555532913297	31.4824229480431	-1.18422186740196	29.7573328197898	3	4	-1
1	1EBF	1	28.392277	-1	20.03	-0.29924797141522	16.7715208641526	-1.4229346053102	23.0012954492097	0.144563096000478	10.6746148634874	1	3	-2
2	1EBF	1	28.952252	-1.04	22.41	-0.197199857302697	17.3952379315377	-1.73452051191516	28.2268298712587	0.586492083226439	6.11146823752294	2	3	-1
0	1EDO	1	24.285641	-1.52	16	-3.24717070435508	23.2743115604459	-0.925607437470326	11.790275950326	-2.27955744351748	30.1748942328677	3	0	3
1	1EDO	1	34.176418	-1.03	14.75	-3.31416027314162	23.7426295458718	-0.211729810691093	7.80558167896514	-3.12202475184947	41.5037041295218	2	1	1
2	1EDO	1	37.789151	-0.37	8.65	-3.234303073716	23.1843551244327	0.380738131586463	4.86178745623715	-2.13882989545633	17.4773285401785	2	0	2
0	1EGD	1	32.938212	-0.6	7.95	0.721497165638821	22.0506898221071	-0.638461217147979	5.52095721209491	-2.04555911515234	2.66267945769678	1	2	-1
1	1EGD	1	34.324814	0.97	8.39	0.719162968575886	22.0664710675284	1.00428233695426	4.13292343686367	1.13162359758768	14.1954072302146	2	2	0
2	1EGD	1	37.418219	-0.43	8.79	0.731345419232998	21.9852505526107	-0.614293363943618	3.11726028900565	-0.71405559013183	22.4322950047727	2	2	0
3	1EGD	1	41.031768	0.34	9.98	0.721447996921783	22.0518279240826	0.175120573236089	8.84366618969812	1.08379475937197	2.20875681757274	0	2	-2
4	1EGD	1	86.122021	-0.1	7.6	0.865548637848957	21.0820423618507	-0.0747570740874619	6.69730002508551	-1.59704979522934	6.36084238042125	2	4	-2
5	1EGD	1	91.403759	-0.71	13.83	0.876642643910382	20.9740645049142	-0.862970244233427	13.2784327797174	-0.0729347120668024	14.7176316358759	5	8	-3
6	1EGD	1	124.896818	-0.29	12.8	0.746870173575172	21.8642958996953	-0.340864121127533	12.7651200698169	-0.265534764325783	2.26585619386821	6	9	-3
0	1EP3	1	26.009624	-1.31	25.69	2.19127488839484	2.29328116230847	-1.52198461858824	25.0295169317159	-4.1	50.8	4	2	2
1	1EP3	1	37.114092	-1.23	21.54	2.20121801553343	2.2198633220449	-1.84141722968099	26.4726124039403	-1.32120329479939	14.8331383166959	3	2	1
2	1EP3	1	46.788593	-0.53	10.48	2.19212134201441	2.63589031256516	-0.765382081437486	10.6980449702118	-1.79695149560672	18.3507911537538	1	2	-1
3	1EP3	1	52.120494	-1.28	22.21	2.2237095016348	2.34598956237603	-1.63259865580947	23.204274357063	-1.83	33.54	6	6	0
0	1EU1	1	18.594616	-1.04	4.16	-1.07112274562213	2.46565147903721	-1.149331455974	6.07548675946359	-0.931451313342218	3.45584528568999	0	2	-2
1	1EU1	1	42.662536	-1.23	13.2	-1.17341905268644	2.51026878020168	-1.13077978615016	13.0100757624514	-1.9766648917104	26.7016462132309	2	2	0
2	1EU1	1	46.844779	-1.42	10.84	-1.01428592490333	2.45082340957372	-1.54163219095289	12.2180684954756	-0.799939211909502	7.75142335107134	4	2	2
3	1EU1	1	64.383943	-1.34	15.38	-1.15258681324311	2.50024039464391	-1.20146667479006	14.1286216987172	-3.21222085175054	45.0332456255332	2	4	-2
0	1EUH	1	17.471422	0.07	3.89	-0.465265748243494	1.93491901334126	1.12372652665421	1.30198982122054	-1.02155337673974	9.58460329410289	1	0	1
1	1EUH	1	18.463674	-2.13	24.14	0.544935898605275	3.31564051735146	-3.28094578592285	33.3302823420909	-2.7006287835602	27.8059613753598	4	0	4
2	1EUH	1	18.701964	0.03	7.61	-0.518009045111797	1.96157096034017	0.963641496605237	2.56641559102071	-1.28176362415591	23.2659838302022	2	1	1
3	1EUH	1	40.116871	-1.04	13.48	-0.0686292651662298	14.431884704218	-0.845645919107642	11.1905071311615	-3.72931382616765	29.727770120631	4	1	3
4	1EUH	1	46.115713	-0.85	11.1	0.00869045287102317	14.5285737025577	-0.729245397916674	11.5694607599476	-2.60715647493016	4.00913647207552	2	4	-2
5	1EUH	1	62.549969	-0.88	8.67	-0.0331408366504277	15.0659165020497	-0.803998456948654	6.67406472148562	-2.48561567135441	21.8619732444047	5	1	4
6	1EUH	1	71.836633	-0.39	9.72	-0.0631197351726244	14.5225334897875	-0.188964314176148	7.61640290061247	-3.6472504689349	33.4251499347225	4	2	2
7	1EUH	1	80.379511	-1.64	25.34	-0.109964221790697	15.0669425876595	-1.7163934359971	26.0299376870296	-2.14072104229479	26.5479216007624	9	14	-5
8	1EUH	1	86.204019	-1.7	25.22	0.0110055859594011	14.5502595517263	-1.78002344656261	25.7893571764979	-2.21799468645791	27.79859244035	8	14	-6
9	1EUH	1	99.404011	-1.45	23.09	0.00880584246337054	14.5296113769484	-1.43661001648441	22.8593626587895	-3.44030548917846	37.1429920397392	11	14	-3
10	1EUH	1	99.739256	-1.61	23.34	-0.0196214102826427	14.9625920252467	-1.60838246510979	23.9794718174679	-3.22341351973921	21.2964779648667	8	14	-6
0	1EUZ	1	21.395517	-2.07	26.05	-0.990242256935093	18.5640107729599	-2.67827425167924	33.2514980414321	-1.67437964743797	16.8732427339384	3	2	1
1	1EUZ	1	25.023072	-1.87	21.26	-1.04110776188417	19.325838169414	-2.39924091399198	24.7916164458481	-1.29670322002973	14.4661226348155	3	4	-1
2	1EUZ	1	25.906441	-1.13	18.56	-0.674220015662805	15.4409713861583	-1.52145754656611	20.0448016662114	-0.373660799852746	17.116217655662	2	2	0
0	1EYB	1	15.287165	-2.21	24.41	-2.41709172622564	29.7791037050982	-2.20138678340083	25.5975152500703	-2.03927610762411	18.700487376736	1	2	-1
1	1EYB	1	25.812681	-0.76	14.18	-2.42351654622749	29.7822334788863	-0.579759477598404	12.8266125429263	0.257132860228065	3.49482258552449	1	1	0
2	1EYB	1	64.335906	-1.56	22.04	-2.61449551304636	29.6306309299289	-1.29294872897179	20.0999168010601	-3.60618402488718	37.2507664198396	3	8	-5
3	1EYB	1	83.489876	-1.8	23.16	-2.61732058607318	29.5438513658057	-2.03078228804299	24.1526974678891	2.45966218564469	1.48474204819104	4	6	-2
4	1EYB	1	92.838868	-1.53	19.01	-2.62180887091273	29.8094844092946	-1.43231694385158	18.430981604352	-2.17693566848269	17.6258312041205	3	9	-6
5	1EYB	1	93.551659	-1.52	18.81	-2.62227661323886	29.8344271923502	-1.42265460895872	18.1963347981554	-2.12989606424023	18.2709382379801	3	9	-6
6	1EYB	1	93.564716	-1.52	18.79	-2.62227661323886	29.8344271923502	-1.42354648162202	18.1712445081766	-2.12988615960576	18.2691894652397	3	9	-6
7	1EYB	1	93.97775	-2.02	22.33	-2.62203587702764	29.8215913796652	-2.01723984761358	21.805695537079	-1.37927443901234	24.1333785658765	6	9	-3
8	1EYB	1	94.26547	-1.51	18.48	-2.62307140005502	29.8768563042089	-1.41293117169406	17.8491768400638	-2.24512257224204	18.1189314926142	3	9	-6
9	1EYB	1	95.220311	-2.04	22.41	-2.62279494526365	29.8620868464217	-2.03592067313819	21.8701107435306	-1.50353100212321	24.9898163553679	6	9	-3
10	1EYB	1	95.662717	-1.7	19.83	-2.61756184832081	29.5560538303656	-1.88512751136514	20.2921208893017	2.45689397728823	1.48659139482681	5	6	-1
11	1EYB	1	99.89471	-1.71	19.26	-2.61818779784012	29.5879969013675	-1.88516256891282	19.6289799977791	2.45052643811981	1.4908428119137	5	6	-1
12	1EYB	1	100.250136	-2.02	21.43	-2.6228290898768	29.86392542186	-2.01674639673427	20.815815639614	-1.50424235444031	24.9960102920996	6	9	-3
13	1EYB	1	103.163878	-1.59	20.69	-2.62112586690276	29.7729496827505	-1.43985071574161	19.4776949930286	-3.60814544329708	37.0165226669116	5	10	-5
0	1EZ0	1	19.243727	-0.38	8.87	-0.424594503215724	2.30936930861934	-0.379891316817049	14.5443200048534	-0.340848192179584	5.36462918837476	0	1	-1
1	1EZ0	1	20.851145	-0.02	8.14	-0.416760427887684	2.30298294191986	0.48527738291372	7.59656758717905	-0.582388535396743	15.2719502008922	1	0	1
2	1EZ0	1	21.649198	0.8	10.83	1.48839329581144	1.25630159336971	0.746332411911227	14.01006324182	0.2	14.24	2	0	2
3	1EZ0	1	25.371914	-0.32	12.42	-0.408943853941514	2.2944271193113	-0.267251964783849	12.2568776027784	-0.39313076520802	23.7411933968173	1	0	1
4	1EZ0	1	26.634594	-0.17	14.83	1.55476482041209	1.2284262800783	-0.0552545839297939	17.3687745565445	-2.73238803915538	22.9961324924664	2	1	1
5	1EZ0	1	33.128957	0.26	6.99	1.49957994925004	1.25148045404058	0.134749230667647	9.39215616360758	-0.645990079659258	1.72002513781995	2	1	1
6	1EZ0	1	40.865325	-0.75	12.18	-0.449435510813158	2.30101763587905	-0.801425998373356	15.5536668074234	-0.752672642191458	1.94857517498814	2	1	1
0	1EZ4	1	16.808262	-0.1	9.96	-1.15162879627273	26.4753495510312	0.124024658848149	2.74997469590618	0.687804200977523	1.19770975260272	1	1	0
1	1EZ4	1	16.87519	-1.64	20.58	-2.46413085876062	40.9566145238844	-0.461463083747823	8.02190039550474	-2.65578926580768	21.0333819113907	2	2	0
2	1EZ4	1	21.279419	-2.09	23.99	-2.41780756471989	40.2554676242103	-1.06199610216065	11.9026436970003	-3.8234122662105	35.3322122875934	2	3	-1
3	1EZ4	1	24.747018	-0.13	10.22	-2.06505893388801	37.6164982629427	0.275901720203	2.84464924626162	0.83	1.7	2	1	1
0	1F0Y	1	23.870218	-0.4	10.86	-1.21342192747216	13.4387840351767	0.0469069392833722	7.08831267297765	-1.10702620496022	20.3419039541413	1	2	-1
1	1F0Y	1	25.727203	-0.37	9.06	-1.12810083437051	12.7214232081057	0.151506373130716	3.43375274378184	-1.65339341798516	27.8461838751287	2	0	2
0	1F1X	1	19.306728	-2.12	27.33	-1.70173346571181	20.8500859443782	-2.82890862769619	33.7376030838668	-1.11404359200593	21.462050839738	2	1	1
1	1F1X	1	60.598529	-2.08	20.52	-0.831627444798127	13.1884523518027	-2.04775005566238	18.8319901380407	-4.32936270696744	51.6078771312755	7	4	3
2	1F1X	1	63.903699	-2.24	23.18	-1.02858890185186	14.3271669180615	-2.54169544571777	24.5972049496142	-0.413498195413737	18.7085721252381	5	6	-1
3	1F1X	1	68.466218	-2.17	23.27	-0.934126145006284	13.9034941487546	-2.40094031981092	24.5196127617414	-0.53	17.9	6	6	0
4	1F1X	1	78.745834	-2.1	22.44	-0.94692667896122	13.7575462686469	-2.13202240614238	22.3062904683363	-3.14246748665695	34.8248055612898	7	6	1
0	1F20	1	16.167581	0.67	8.81	-0.867420032432832	10.4768291552863	2.00692170858806	1.57451057631832	0.715422028062076	15.1110126956572	1	1	0
1	1F20	1	26.197314	-0.92	19.61	-0.803390777992744	10.0618652792404	-0.898469430006984	24.5232117427887	-1.06131917139766	16.3734546233017	4	2	2
0	1F76	1	29.467749	-1.81	16.57	-2.70503982087363	9.13735495203351	-0.977766736680208	8.89919737747453	-3.83	50.53	2	2	0
1	1F76	1	30.325813	-2.4	20.68	-2.57745295079471	6.93916193102122	-2.42249094799962	22.5214526822867	-2.14817074839732	26.4958912698984	4	2	2
2	1F76	1	41.0596	0.04	4.53	-2.60922697870602	7.15649402591836	0.292498777636157	4.60950697244026	1.12895889153385	1.23522938972448	2	0	2
0	1F8F	1	15.877899	-0.37	12.96	0.456620763930759	17.2871118787137	0.454597415864305	9.17142740094546	-2.26390804285851	14.3037193159668	1	0	1
1	1F8F	1	16.154172	0.06	16.36	0.536510725258675	17.1907223738599	0.874575076374905	8.79221684827271	-1.55548421270715	25.7815885542928	1	0	1
2	1F8F	1	20.210242	-0.89	21.21	0.0163878416149646	17.0608886548289	-0.575720946693765	17.7183190772217	-2.40263492613445	31.9115615802897	1	1	0
3	1F8F	1	29.438136	1.55	5.28	0.602728544516778	13.9187528941299	1.86107821473511	0.789617836412759	1.11041847633685	16.4651393194201	0	2	-2
0	1FDR	1	19.164677	-0.2	5.92	0.0486348699672674	2.03313730140417	-0.24782052020988	2.8342895321994	-0.370267077577793	16.6350141122473	1	0	1
0	1FEC	1	18.725997	0.31	7.07	-0.592576093436199	14.4343115080169	1.1846847602702	1.3683244385494	-0.260587956377429	9.30385102434558	2	0	2
1	1FEC	1	26.157567	-0.09	7.52	-0.350848897074409	13.1761618519164	-0.310463707224078	5.80418397871851	1.1474008916112	9.10437242673846	1	1	0
2	1FEC	1	34.393716	-0.74	13.01	-0.33425922577426	12.6204781632452	-0.821222219805415	12.2980997005576	-0.7306150858779	16.8282809787273	2	2	0
3	1FEC	1	35.913458	-0.04	12.94	-0.61429810450507	14.5976737028415	0.671079756652187	8.68192868685287	-3.52093162683353	35.4951355085762	3	1	2
0	1FL2	1	18.647478	-1.07	23.68	0.128680208187717	19.0269439801618	-1.38631432323875	28.4575420294176	-1.80184799152036	17.0545289992934	0	3	-3
1	1FL2	1	30.682802	-1.99	18.62	-0.533016675266885	21.5951772200825	-1.81462344133991	12.5159148408	-3.4985501579615	32.5872219512858	2	3	-1
2	1FL2	1	38.95451	-1.13	13.16	-0.500587298492567	21.5876688164654	-1.11578270606596	11.9607947922076	-1.82709055634131	11.3433220344631	1	3	-2
0	1FMC	1	19.789643	-0.03	3.79	-0.617732516213067	2.06938289287523	0.800890902254039	4.78946273244553	-1.61987746113872	2.82205913564672	0	1	-1
0	1FND	1	15.317881	-0.65	3.79	-0.362417489768672	2.50969281218198	-1.1155045282533	3.35174368154862	-0.412066172522623	5.75330461011948	2	0	2
1	1FND	1	19.690516	-0.38	12.05	-0.395201446490083	2.52296717446745	-0.562665567272539	14.5141208554881	0.213280644846932	18.4104303156019	0	2	-2
2	1FND	1	20.55536	-0.01	8.1	-0.323951580110328	2.48692016587514	-0.55650661385118	12.0570014236528	1.98839316967397	4.08965724463719	0	1	-1
3	1FND	1	22.047726	-0.82	9.8	-0.347269045527331	2.50821668525476	-1.21376426794249	10.3847241970562	-0.24126857976192	15.7962100953096	1	0	1
0	1FRB	1	27.007762	-1.84	17.26	-1.53282932146457	15.3719814473529	-1.69397764777881	14.4324401642477	-2.48277441384762	25.9769356434433	3	1	2
1	1FRB	1	30.202439	0.51	4.96	-1.05618633031529	9.41751509987364	1.01587177019658	1.47302342380874	0.0901505201005229	14.3811377554755	1	1	0
2	1FRB	1	36.090615	-1.41	12.67	-1.53275690031552	16.1303985081354	-1.26473920907668	12.6770539758813	-1.98049982320962	9.84241536945602	2	1	1
0	1G0O	1	45.024205	-0.74	15.04	-0.435394793102686	15.8916096928056	-0.775488661667854	14.9136152713713	-0.798567420677543	15.0550493757643	5	1	4
1	1G0O	1	48.89992	-0.71	14.56	-0.531482676202126	16.3029924720053	-0.528582226703899	12.6125469515979	-2.39321406094327	28.7020624409309	6	1	5
2	1G0O	1	51.685899	-0.78	12.23	-0.665351743392104	16.2671601978576	-0.826147547200382	12.7112623367902	-0.474538072939493	1.83945076238149	5	1	4
3	1G0O	1	58.990865	-0.74	11.69	-0.446967128535	15.908299135528	-0.659675068930105	11.7175963860403	-1.73270014367433	7.16547759328351	8	1	7
4	1G0O	1	59.570863	-1.22	13.67	-0.42064102794114	16.0423512251833	-1.31852794387007	13.8961923157128	-1.09974036693805	8.87285363353981	8	1	7
5	1G0O	1	60.025101	-1.23	14.05	-0.478207662334572	16.1647061881048	-1.3244869007919	13.6593357685585	-1.05171304640826	16.287726786507	8	1	7
6	1G0O	1	80.316127	-0.61	8.77	-0.400268866196662	15.8404804945694	-0.581421245047054	8.69998536805523	-1.24587010172756	2.08445880897781	7	1	6
0	1GAW	1	15.818336	-0.55	6.17	0.289672650214119	2.08326055361794	-1.01078742382342	1.8742872898365	-1.03374594525024	16.3671626240966	1	0	1
1	1GAW	1	16.166988	-0.72	4.99	0.274221748988161	2.09334114341689	-0.977385317755711	2.24522936448858	-1.98382746389	17.0271024627447	1	0	1
2	1GAW	1	18.425727	-0.11	6.73	0.290010015645006	2.0827266528034	-0.598760262237739	3.11640082269627	0.175498192448234	17.1663359805116	0	1	-1
3	1GAW	1	20.093761	-0.47	5.58	0.2571524730789	2.10522690137968	-0.77481626677558	3.53108841130778	-0.736759809443107	16.211797347291	2	0	2
0	1GEG	1	25.209884	-1.33	12.51	-2.27035705022735	20.4928678097569	-0.772054744390569	8.4495294183295	-2.15546340614763	17.4210911960894	1	1	0
1	1GEG	1	65.574902	-0.98	15.15	-2.33947678013072	20.5646242017584	-0.762447236059408	14.2741697388345	-2.03615986563347	19.6908470011409	5	2	3
2	1GEG	1	125.749573	-0.12	9.43	-2.18797896909439	20.2317157673905	-0.0222425621110134	9.02230362738975	-0.632972354366752	7.31609184370964	10	3	7
0	1GES	1	18.768473	0.49	4.77	-0.734390592250087	14.6887675974005	0.76474558479586	1.3088067384741	1.21164240136605	1.52617658890643	1	1	0
1	1GES	1	30.621281	-0.12	6.96	-0.019339071193762	10.5412019425334	-0.41715448837141	7.56892161440992	1.12067443183369	0.821115048037263	1	1	0
2	1GES	1	31.850699	-1.15	15.33	-0.00595913724630107	10.4948524412507	-0.861904456349381	9.53087786874462	-3.29812284547431	42.430478606612	3	2	1
3	1GES	1	58.206358	-1.06	19.84	-0.754778442124896	19.4596467168246	-1.11635115827681	19.8565900231957	-0.778781095479128	20.0124600904309	2	3	-1
0	1GOX	1	32.774544	-1.41	20.07	-0.752681638561759	13.568358308228	-1.49145469470026	17.786021187088	-1.6877810834579	35.2455429397531	4	2	2
1	1GOX	1	36.654413	0.47	7.58	-0.801684465612437	14.2166432652116	0.658836076310215	7.11354021310328	0.726652334490929	2.04367951050108	1	0	1
0	1GP1	1	15.893378	-0.99	15.04	0.341602119552228	2.49007276973867	-1.20789904627244	15.454809441427	-2.14322432493988	28.0145594217979	0	2	-2
1	1GP1	1	19.471773	-0.34	14.42	0.251405568445476	2.59653890177881	-0.55955814013362	17.3069264671807	-0.551996752087273	19.840707937212	0	2	-2
2	1GP1	1	39.191329	-1.18	18.27	0.262755277048852	2.56225463162169	-1.56106231739747	20.5819660654365	-0.61682500052384	20.4588784837344	4	2	2
0	1GP6	1	18.442349	-0.52	23.31	1.24438513986704	7.51883386983149	-0.823453913232284	30.1261888918336	-1.86740114931627	26.233096150058	3	2	1
1	1GP6	1	25.742702	-2.02	21.38	0.59375981152426	10.4766013942796	-2.78577179039548	27.5405546020681	-2.24422518501911	10.9162398090607	3	3	0
2	1GP6	1	44.344835	-0.15	17.91	1.30498703032892	7.27932856292727	-0.231114673850075	19.4184379446182	-0.981213615343478	17.7611150655915	3	4	-1
0	1GPE	1	28.078513	-2.13	23.64	-2.39929538995371	30.2571306340573	-2.07612136168175	23.9195474197598	-2.00957782254048	15.1028158445209	1	3	-2
1	1GPE	1	72.32393	-1.18	19.7	-2.41143294580599	29.3144898365013	-0.911681649097739	17.0003318172419	-2.97662123185894	40.5578489676081	3	5	-2
2	1GPE	1	75.86451	-1.08	16.11	-2.42252553631401	29.8830562740157	-0.976859834995397	14.9469797829677	-0.639870596287224	13.3483821007994	3	3	0
0	1GQ2	1	24.680957	-1.54	18.38	-0.480564335327975	16.7741770882588	-1.97223511581817	19.6770479145555	-1.35862490734598	16.2398938734536	2	3	-1
1	1GQ2	1	39.017231	2.39	1.66	-0.0798352314696252	4.36079863528904	2.88186399740616	0.685830406063101	1.97557481276309	4.41790172567742	2	1	1
2	1GQ2	1	59.822943	-1.11	15.67	0.0752941642251959	3.82629194333526	-1.23401210907717	17.6655804005611	-1.18154392703741	6.93750366610533	5	3	2
3	1GQ2	1	67.740886	0.66	9.87	-0.0440636453219003	4.01521253284697	0.965392840438594	8.73197607910216	-2.4939862664776	30.2451761330812	6	1	5
4	1GQ2	1	74.92355	-0.97	12.53	0.050823727046284	3.78753136766495	-1.1182186753919	13.4925673437249	-0.187489030691993	9.48361963257873	5	4	1
5	1GQ2	1	78.593185	-1.04	16.17	0.0560980004461673	4.21741476584799	-1.19972840206065	17.9173632058171	0.226159840740714	1.85055280021878	7	2	5
6	1GQ2	1	84.016034	-1.06	14.96	0.0446609862400474	3.90709167095435	-1.11551997775482	15.6263087416995	-1.3270732451139	16.253184612995	8	4	4
0	1GTE	1	28.55973	0.58	4.5	0.201521283163064	2.344159325592	0.383021109182238	5.39850213146244	2.25165616933402	2.85858283141169	2	0	2
1	1GTE	1	32.870453	-1.75	19.07	-2.06128901113755	12.8681506498613	-1.65653210307641	20.381154188189	-1.92131831915608	18.9364489406068	3	2	1
2	1GTE	1	49.809968	-0.97	9.23	0.151937704702545	2.37720582167647	-1.23427211345601	9.21112050128543	-0.100782103174046	16.8859324775296	2	1	1
3	1GTE	1	66.080725	-1.83	19.53	-2.09367898638284	13.2365926532057	-1.73484886509035	18.9838006274867	-3.00040140974379	36.6918746796971	8	4	4
4	1GTE	1	67.04965	-1.39	10.04	-2.10510970532492	13.2176044596517	-1.18755362253333	8.14373815738396	-3.13327396358474	29.6862612283234	3	4	-1
5	1GTE	1	87.048553	-1.35	15.45	-2.06053712889462	13.0362712832353	-1.22598801570923	14.5256375889955	-2.99995158341479	36.6808089520038	8	5	3
6	1GTE	1	92.738541	-0.77	7.8	-2.10425299632831	13.2193639000878	-0.656089776613091	7.01337066319839	-1.43968552311713	16.4062233355986	5	3	2
7	1GTE	1	97.63492	-1.71	20.5	-2.11629429828041	13.2136214539607	-1.6507746439344	20.3992840400747	-2.34412356949862	29.1061604374729	9	9	0
8	1GTE	1	99.392807	-1.62	19.97	-2.05710783246598	13.0420829003413	-1.48741937278113	19.7088169751487	-3.9528605692819	33.8330824302847	10	7	3
9	1GTE	1	113.292476	-1.73	19.59	-2.10152182391944	13.2245762862107	-1.72727375349816	19.9335959882138	-1.43107547531174	18.8281814440781	11	9	2
0	1GTM	1	21.790605	-2.01	26.45	-2.3555954397839	32.4376133972885	-2.00608431749786	27.5210995827498	-1.65064670990227	17.5782295364119	3	3	0
1	1GTM	1	22.513119	-1.02	17.38	0.30350095369272	7.57022189130427	-1.61115948614437	21.4302488659497	-1.10092420763739	18.8092156009336	2	2	0
2	1GTM	1	27.223487	-1.51	23.92	-2.4964323561387	33.4239899515872	-1.67132417865829	22.9614396168681	-0.170972124164009	18.505772999261	3	3	0
0	1GU6	1	18.623794	-1.95	34.19	0.904369480274102	7.53884595606425	-2.83768852066656	42.389450426823	-3.6473279933806	50.1909861578772	3	3	0
1	1GU6	1	28.640303	-1.65	25.94	-0.65522734434878	10.5424342788669	-1.60487052297267	26.1276005729963	-3.6566499910898	50.3358257812627	4	3	1
0	1GU7	1	15.004419	-1.39	2.48	-1.45127244146797	2.82593196273225	-1.71352382643179	2.7355561694989	-1.06927101660045	2.00435075553348	0	1	-1
1	1GU7	1	23.325717	-0.99	7.26	-1.10223374740073	2.77722517239242	-1.01262563240774	9.19821517875628	-0.844716594285962	7.232768354023	3	0	3
2	1GU7	1	26.700273	-0.96	11.74	-1.08932910407336	2.77319597775252	-0.907071369375367	10.9158563128726	-0.980877204699543	23.270090964429	2	0	2
3	1GU7	1	26.712834	0.08	9.44	-0.40576561650246	1.98994361021123	0.665920785671106	5.59268478671804	-1.29447033972027	30.639937611171	2	0	2
0	1GUZ	1	24.54394	-1.44	23.08	-1.35529011885082	22.5891781649235	-2.24906526078142	25.2224134811376	0.845812947798363	17.2970622827265	2	1	1
1	1GUZ	1	26.183753	-0.83	11.03	-2.12510664391335	31.4098855911099	-0.444403197634917	5.43591478939292	-0.387397265361451	2.69906367412121	1	1	0
0	1GV0	1	15.111147	-0.19	14.93	-0.552840010452051	18.7564305827019	-1.37168253942954	24.3995212867697	1.26812698823422	2.41807514193519	0	3	-3
1	1GV0	1	16.499413	-1.28	18.53	-0.87802565038609	28.2085149942276	-1.91974528409288	23.9308893277698	-0.929203773335972	1.55309205252605	1	2	-1
2	1GV0	1	18.336898	-1.58	23.97	-0.782566250025648	26.2657359176144	-2.09513055321845	26.3106692037227	-1.65653097667988	18.1633216140708	1	2	-1
3	1GV0	1	37.240778	-1.16	14.65	-0.847130025241532	28.3282272884432	-1.2911949882463	12.9664006479572	-0.724267484385879	7.27236283103411	2	3	-1
4	1GV0	1	68.552799	-0.72	15.43	-1.04717054241577	17.0149778461085	-0.782081429575081	15.3121577578907	0.384159668379116	15.0620373284129	8	5	3
5	1GV0	1	75.703625	-1.1	18.17	-1.0117347314648	17.1269057959666	-0.920740730998701	15.9776758355559	-3.71687306272751	49.8272783591355	8	6	2
6	1GV0	1	83.164112	-0.95	16.01	-1.044923567837	17.0050729860996	-0.91605308840165	15.8355779198274	-1.30431507458595	17.3812655376052	7	5	2
7	1GV0	1	85.775484	-1.56	20.14	-0.983115568071448	16.5561512940986	-1.67613818881833	21.4924398471456	-0.485936034164005	4.48302172302096	8	7	1
0	1GVH	1	29.55103	-2.9	32.42	-2.26739963149986	23.8701996307919	-3.04218026409927	31.9992380099531	-3.07742538922605	44.1523975657877	4	4	0
1	1GVH	1	46.574975	-1.8	17.89	-2.22350264316295	23.2290943626533	-1.87934364930139	17.5555829053926	-0.508325653325074	13.8093169552317	3	4	-1
2	1GVH	1	48.380606	-0.11	9.33	-2.10647082008209	20.6549422608207	0.0677285546366033	6.84867884644572	0.36777721985328	22.5358024983083	2	2	0
3	1GVH	1	51.150538	-1.96	18.08	-2.26831145437143	23.9494564792676	-2.07368768686099	17.700747283448	-0.446721549397979	14.0289105648671	3	5	-2
4	1GVH	1	51.275887	-0.37	10.05	-2.23450649844327	23.2753461914416	-0.190449094622393	7.20788305020649	0.375741477188129	22.5253584954696	2	3	-1
5	1GVH	1	63.202534	-1.62	19.14	-2.26879172743369	23.9579282707007	-1.29870820182511	15.1628281922536	-3.45691719863733	44.8967649981763	5	3	2
6	1GVH	1	66.160987	-1.73	19.49	-2.10986778348033	20.551858020695	-1.49035215955104	16.2839098790523	-3.46025069853736	44.9456685468188	5	4	1
0	1GWE	1	37.150515	0.15	13.96	2.40040393851637	4.74975274671419	0.0856053519748419	12.8680964875349	-2.64434786299284	35.0139136708783	2	3	-1
0	1GWU	1	16.396743	-2.13	25.1	-1.47637037551399	21.3239291498622	-2.70866521751144	30.7684825502676	-2.19038812279197	23.1817746754285	3	0	3
0	1GYC	1	15.190533	-0.17	4.62	0.495077619013427	1.5422615269415	-0.632417862657251	5.9625330532142	-0.368730585121768	6.18771607638688	0	1	-1
1	1GYC	1	22.074088	-0.37	16.54	-2.77910427571153	44.0786556065392	0.412929586963404	9.81544611152401	0.282808635682864	3.75810501925052	1	1	0
0	1H2A	1	30.231488	-1.29	23.66	-1.09560402551842	11.9566646693324	-0.859366457108504	20.6493408852871	-3.03140072128533	45.5896217980216	1	4	-3
1	1H2A	1	37.449827	1.97	6.36	-0.413318654073877	14.0483155454123	2.39778113393658	5.76595420261077	2.14012748449081	0.714658750405643	0	2	-2
2	1H2A	1	37.883816	1.17	13.82	0.0425882277787564	13.4628550937012	1.83445108638855	10.3386890677105	-0.736061665880278	28.9606284303186	2	3	-1
3	1H2A	1	40.84603	2.03	5.85	-0.0151312084446638	12.7160519957553	2.31575802381811	5.5790317226862	2.33554851713216	0.640208953194484	0	2	-2
4	1H2A	1	41.416906	1.22	6.83	-0.421934351616861	13.9153664228655	2.03558569202358	5.34106995203691	-1.85278565020728	8.232216077887	1	2	-1
5	1H2A	1	41.523108	1.77	6.71	-0.593601485937491	16.3311891556699	2.19064876237915	6.35054495313863	1.73993633682369	0.543315968727863	0	2	-2
6	1H2A	1	46.554603	1.17	9.63	-0.0160926357906744	13.1310638385165	1.84807271869997	6.59073389490467	-2.27408419997446	26.9922610614663	2	3	-1
7	1H2A	1	55.255553	1.73	6.72	-0.0826610897489171	13.7451494193695	1.68222301843593	6.59730977431943	4.31887632817539	0.13	0	3	-3
0	1H2B	1	20.143007	-0.46	18.33	-1.2789461397333	22.4673054367852	-0.52700487728196	17.7802412475748	0.489371772739626	15.2403926300761	2	1	1
1	1H2B	1	25.903382	0.86	8.43	-1.26430031550625	18.7581415276694	1.56501714563924	2.16620884651824	0.810212670872296	16.3923754712563	1	0	1
2	1H2B	1	28.37612	-0.53	16.56	-1.28971863768813	22.5487820922474	-0.389833317615465	12.2045743039791	-0.283436170473229	25.4155266691652	1	1	0
3	1H2B	1	43.052189	1.46	10.64	-1.15112868953794	21.9063647953808	1.59513089788814	9.58403153325027	3.08247689651066	5.84308450934857	1	3	-2
0	1H5Q	1	21.954831	-2	14.68	-1.74379083377542	2.19519166371359	-1.67913452874352	9.21906388112697	-2.8	35.03	1	1	0
1	1H5Q	1	32.38621	-1.04	7.5	-1.74553530579224	2.29229262479974	-1.2489836352292	6.98346611814404	0.758929475844787	15.8795200056867	0	0	0
2	1H5Q	1	72.970868	-0.74	5.7	-1.77745371275494	2.30195517073556	-0.794563105438747	5.26831953645672	0.967358241667356	14.6647641634273	2	0	2
0	1H6D	1	35.028152	-1.36	21.48	-1.11002573509391	14.019861845303	-1.65919241298397	23.1964620417066	0.0320747483142743	19.9861942839524	4	4	0
1	1H6D	1	38.344204	-1.36	13.51	-0.891793863132466	13.7183621231675	-1.49949805217149	15.0583484150462	-1.00649661645516	3.98421534785198	4	2	2
2	1H6D	1	41.1043	-1.51	16.06	-1.05236542305262	13.6211015699816	-1.56551009506404	16.4017131143801	-1.62417254091831	16.3711308781434	4	1	3
3	1H6D	1	73.684806	-1	7.56	-1.0488204058332	14.417387741969	-1.014548493842	7.47248292919824	-0.836399530055276	2.2406268176653	3	3	0
4	1H6D	1	74.20499	-0.64	7.34	-0.970929961536026	13.6355563623844	-0.595575056050241	7.19209072448141	-0.877729150538309	2.16479926443067	3	3	0
5	1H6D	1	77.051871	-1.23	7.33	-0.881759994058952	13.0877267241931	-1.280585569	7.2649805675519	-0.823838770839288	2.24942198726242	3	3	0
0	1HDC	1	20.75202	0.14	1.97	-0.463274158975825	1.68737215560544	0.412731284884308	1.95963992148149	0.116240563675377	2.3204131536507	0	0	0
1	1HDC	1	23.336425	-0.15	5.4	-0.421396898084768	1.67191208383899	-0.0583099885155147	2.82719285721753	-0.116371821462645	16.4150877338532	1	0	1
2	1HDC	1	27.04901	0.08	5.59	-0.469273730870712	1.68861547229551	0.80796445370771	2.64474544809882	-1.87382059715299	19.2575187079738	1	1	0
3	1HDC	1	70.086849	0.26	6.88	0.0270507049581965	1.56421243638719	0.407059685152667	6.61893882153726	-1.44835609647892	16.9036635913408	2	3	-1
4	1HDC	1	71.032553	0.17	6.57	0.0457921426832457	1.56161945123216	0.262046137359954	7.32565401990947	-0.789473496464357	3.03327344679979	3	2	1
0	1HDG	1	16.313004	-2.6	29.65	-1.82822410873432	21.4369679253787	-2.71392864299435	29.7216527645931	-3.21320560847151	37.0609733381321	4	1	3
1	1HDG	1	24.151809	-1.39	18.63	-1.71200254910618	20.3486350754401	-1.64090302470859	19.4830242670867	-0.295176693571966	14.3315939550372	3	1	2
2	1HDG	1	27.900585	-1.15	17.38	-1.81490891477641	21.1507133709332	-1.4354470983698	16.8819299400716	0.531257547056316	15.4344765029373	4	0	4
0	1HFE	1	21.627843	-0.58	12.5	0.708429982746331	6.38636520487899	-0.127552649841794	6.99916875171186	-2.7487430499509	30.6102018844624	3	2	1
1	1HFE	1	58.529595	0.89	8.45	1.11367236706163	9.03648567624466	0.914934485965527	8.17402825659	-0.120276592811096	13.3043578409048	2	3	-1
0	1HK8	1	56.269435	-1.47	11.31	-0.589778302992421	4.72736161028205	-1.51162163151197	12.062710088569	-2.00636279712375	11.0447980448185	2	5	-3
0	1HQS	1	22.455779	-0.87	16.07	-2.73128083833363	34.5378584816262	-0.723583261569432	14.4189784674291	0.631868123096001	1.69093912959535	4	3	1
1	1HQS	1	42.653153	-0.86	18.03	-2.89800865382111	35.5605412730716	-0.475011509017029	13.7802556118315	-1.11835304619505	26.6193824227547	6	4	2
0	1HSK	1	19.2529	-2.1	17.97	-3.35108379667199	43.0299936054964	-1.90504376613526	16.3239584913466	-1.60186472028647	2.83377984079061	2	1	1
1	1HSK	1	24.113618	-0.78	12.72	-2.10158702771367	24.1214273317731	-1.31076774481189	12.9780431678604	1.95653827957369	0.941117792213146	3	1	2
2	1HSK	1	33.472889	-1.39	15.11	-2.03892894083227	24.5736722541446	-1.14213498660234	11.105758404795	-2.1591620538618	27.8767116424618	2	1	1
0	1HW6	1	28.823585	1.2	5.89	-0.836060344827586	7.75853545708718	1.53215784581223	6.84257418835704	1.78278362695193	1.61787070176834	0	1	-1
0	1HXH	1	16.361995	0.92	1.3	0.628829555060459	1.51838393296242	1.2295458957714	1.17576169386641	0.9	1.21	0	0	0
1	1HXH	1	42.580244	0.1	3.22	0.437578362205739	1.51767971763834	0.147961447084267	2.2359104451885	-0.523010128846187	11.185634508748	0	2	-2
0	1HYE	1	20.626049	0.03	15.68	-0.0109972077125361	22.2960065373934	0.328237491638187	16.5615208191444	-0.477815678932065	7.49997740879431	1	2	-1
1	1HYE	1	20.975883	-0.56	20.26	0.0636554363986039	22.0854255793434	-0.497425621842923	19.1065111212563	-1.28246559083421	20.6077102179122	2	2	0
0	1HYU	1	15.841503	-0.17	9.1	0.736748324100177	2.27714189421753	-0.981903707515968	17.1161792996693	-0.229835337396737	7.92909282429108	1	1	0
1	1HYU	1	23.37225	-1.06	18.19	0.805378465924075	2.18507924844332	-1.30032485912866	24.405739085083	-2.20795249045858	18.0327636188801	2	2	0
2	1HYU	1	43.359535	-0.28	12.78	0.590542682914272	2.30761854648876	-0.260474376650805	13.758690878766	-1.31454186232359	16.5600211699564	3	1	2
0	1I0Z	1	21.477022	-0.83	11.24	-1.43987199850111	18.964126685715	-0.405370444467253	8.98666439930205	-1.23611960608843	9.21237564084396	2	2	0
1	1I0Z	1	40.046986	-0.87	13.94	-1.44904449386329	19.0536062316038	-0.765843254430066	12.1179976000579	-1.01394315075343	21.2579089503601	3	1	2
0	1ICP	1	29.402325	-1.45	22.6	-1.86518081845185	17.9889919653869	-1.32794344518256	21.2797380009194	-1.53094072887873	32.5305727807754	1	1	0
1	1ICP	1	30.510793	-0.48	4.09	-1.36115667092806	8.13058972078632	-0.615070171401979	1.75475848894517	0.804270938499075	8.14590298810926	1	1	0
0	1IO7	1	20.126429	2.17	3.53	2.71598935493249	0.329384513419169	2.22298292458128	0.803146125351498	1.49549284720781	12.4834499407273	2	0	2
1	1IO7	1	23.172182	2.1	1.39	2.68946549669901	0.353544320583651	2.40624182614833	0.490832865455019	0.282654747209956	5.92987994858939	1	0	1
2	1IO7	1	29.285785	1.04	6.08	2.69284570308148	0.31197912256857	0.520882303934035	4.87691403579997	1.54399252021878	15.2896961151886	1	0	1
3	1IO7	1	48.08552	0.37	10.78	2.72122043184728	0.303873621459309	0.169041149574114	11.6415409648037	-0.834298457685723	16.1654342895224	2	1	1
0	1ITK	1	26.781364	-2.98	35.7	-3.71314723772509	49.2928149246244	-2.80297083927915	30.5765160367782	-2.83789446913539	39.9466122307737	1	4	-3
1	1ITK	1	33.183679	-1.4	17.89	-3.73530294244673	49.0996021018619	-0.938380370895716	14.3300914373836	-1.22728925817887	2.73810764132779	1	2	-1
0	1IY8	1	21.164735	1.21	3.69	-0.140268686952676	1.80251172599902	1.68732097017098	3.56675444955472	1.57464463423168	6.36874486036393	2	2	0
1	1IY8	1	27.879508	0.63	1.73	-0.166573744045971	1.79639682706351	1.03012374058522	1.63696875729475	-0.190877481981903	2.06693471608725	0	1	-1
0	1J02	1	26.786657	-0.22	14.84	-3.10927354107484	35.7352998985294	0.504593212481655	10.8074871794256	0.126817022276857	8.37652427487505	1	2	-1
1	1J02	1	30.814544	1.18	9.26	-3.16186549974885	36.9207165095642	2.23774383663678	5.0865721248736	0.323294646881786	2.16278134945749	1	1	0
0	1J2G	1	20.376497	-1.3	19.6	-1.18498031885289	6.68300032222157	-1.34016513114112	22.4030482505089	-1.33823978199487	28.135089111369	3	2	1
0	1J3K	1	16.827665	-1.74	20.12	-2.61500012540915	21.2643016800645	-1.59614455062038	23.6808423038997	-1.09520952939824	13.9689058211685	0	2	-2
1	1J3K	1	19.030291	0.45	8.92	-2.58234687801149	20.6770175659404	0.824375084946061	6.43962471694245	3.08581346885573	0.611421059353214	0	1	-1
2	1J3K	1	28.435439	1.56	5.39	-1.81050013667101	17.053189307177	2.56659379809299	1.49242686580243	1.26786838717404	7.81660311567518	1	2	-1
0	1J4A	1	24.16339	-2.73	26.69	-3.88910948973115	49.0778295377126	-2.55446578496902	21.8893615576529	-2.05384789989516	17.2024883669485	2	2	0
1	1J4A	1	26.021802	-2.86	26.43	-3.91690905625169	50.3185924937548	-3.19418880638145	22.1297283200683	-0.219534696965998	15.0589201591447	2	2	0
2	1J4A	1	29.91779	-2.56	23.88	-3.90428399150473	50.2825876794765	-2.35282665497112	15.7219366839196	-2.04926422475179	29.7568807545748	4	2	2
0	1J96	1	19.09758	-1.69	18.65	-1.33215314472715	11.9831152785307	-1.81286992881391	20.1233379136415	-1.82097333133373	21.727956996977	2	1	1
1	1J96	1	23.294049	-0.57	9.06	-1.35766647404153	12.2220367620608	-0.324631143100744	10.6080788948503	-0.376490832124983	2.01390266149025	0	1	-1
0	1JA1	1	19.456188	0.76	3.02	-0.393634812831206	2.46576915807792	0.650337858661578	1.49560903073301	1.7530821434512	6.00308624055609	1	0	1
1	1JA1	1	33.960064	-1.75	15.48	-0.388048193612816	2.38306087181658	-1.78676791751596	17.2891952787248	-3.3836583455369	20.5760385519191	2	3	-1
2	1JA1	1	34.103168	-1.51	15.45	-0.37158103935097	2.39785465654436	-1.59389353196467	17.7589901919409	-2.33559780150233	17.9345681689309	1	1	0
3	1JA1	1	36.590223	-1.15	19.53	-0.369652804120028	2.41460291942382	-1.12380960410437	20.181386795169	-1.99829245551641	32.2456869017909	1	2	-1
4	1JA1	1	36.895946	-1.09	15.33	-0.369695137976347	2.41608862832306	-0.709914876323452	13.8933501116743	-3.63	34.31	3	2	1
0	1JB9	1	18.807468	-0.61	11.39	-1.05626597655207	12.4664682955582	0.178537733720589	6.61539512247735	-1.73483162938696	20.2454182435231	2	1	1
0	1JFB	1	19.143514	-1.89	20.46	-1.4573428415837	15.3390591587538	-2.29456169424477	25.1084375889829	-1.57207055953328	17.0788604614161	2	1	1
1	1JFB	1	20.201152	-0.91	8.98	-1.75150291110495	13.4584922025143	-1.3823883664033	11.8911560423774	0.306475320343619	2.01740419686135	1	1	0
2	1JFB	1	24.900302	-1.14	10.98	-1.73463169142208	13.8861454135903	-0.420390003040339	3.62912812692772	-2.67804963371471	30.2016691291464	2	2	0
3	1JFB	1	25.95022	-0.98	15.73	-1.45885959256127	15.4549246909694	-1.100996423301	20.5937387570794	-0.12512075582652	1.34225009103176	4	1	3
4	1JFB	1	28.196653	-1.16	14.51	-1.46893696925133	15.8486206049302	-1.03138467809043	18.4347349952579	-1.24759492074868	2.50078760248587	2	1	1
5	1JFB	1	33.278588	-1.2	17.86	-1.41399689650627	14.5061647487848	-1.22451813783615	20.3181237317256	-0.910356484680948	9.89688352437464	4	2	2
6	1JFB	1	41.46586	-1.73	18.87	-1.41537040956418	15.0702058590509	-1.74104581568627	18.6577889524603	-2.13759670850495	26.6384688454762	5	4	1
0	1JNR	1	22.532357	-0.39	14.94	-2.12588543930294	19.875400370733	-0.167568894123108	13.9859675501227	0.630499978738228	13.6615043848315	2	0	2
1	1JNR	1	34.466251	-1.58	13.94	-2.10686948635053	19.8996618340383	-1.24079164498138	10.7192057527847	-3.08339320654217	27.2474040314007	3	2	1
2	1JNR	1	37.201221	-0.52	8.37	-2.09742316927808	20.4666006184463	-0.518692992471776	7.55539907058701	0.595242129329253	4.54083912627059	2	1	1
3	1JNR	1	87.055089	-1.08	18.18	-0.489443417245594	17.9934281536724	-1.07253212858798	18.0798445211929	-1.78110161193211	20.1360247650025	5	7	-2
0	1JQ5	1	18.381989	-1.82	20.69	-0.814517141472203	6.06301417223146	-2.38951355956572	28.0316613809927	-1.77701001589168	21.4959982079594	2	0	2
1	1JQ5	1	34.101562	-0.25	14.81	-0.955513061597292	5.68370270529122	-0.0685231631145616	14.8259630320431	-0.693525695449562	25.2390213439204	3	2	1
0	1JQB	1	25.870181	0.25	4.94	-0.79012948141436	8.31220150511665	0.342405330747491	4.75683092930827	1.22720514673992	1.38849356657511	0	1	-1
0	1JUB	1	17.511416	-0.87	13.22	-1.10512470663603	12.704112208253	-0.974020990811671	8.76055767101662	-0.57	18.8	1	0	1
1	1JUB	1	19.384346	-1.41	8.79	-1.11415154315595	12.7785083983639	-1.22490521085157	4.07805945910248	-2.15673130076589	15.0406328182815	2	0	2
2	1JUB	1	28.943874	-0.87	8.9	-1.05156377673666	12.5657096417946	-0.581837015521505	4.30803131538169	-1.86301396286472	23.5702218355438	2	1	1
0	1JUH	1	26.845606	1.23	16.1	-1.38908361972543	35.8039924445266	1.55187236249163	15.1946242263058	2.7023933453109	0.260169995233418	0	1	-1
1	1JUH	1	31.562539	0.89	17.39	-1.37872823041893	35.7507775754726	1.48799069278691	13.3936152285262	0.1	17.74	0	2	-2
0	1JUV	1	16.835752	1.64	11.92	0.786295273402635	14.7680470278034	1.82651162155429	11.3424767372235	2.15164853909135	10.0451087654519	3	1	2
1	1JUV	1	25.858425	0.13	13.47	0.933608557988842	14.3684250580408	0.0835775077324995	12.9205373100151	-0.677276252616029	15.1342965301349	3	1	2
2	1JUV	1	44.553175	-0.95	18.02	0.845985984528849	15.5135200167403	-0.819024468290742	17.438169518227	-2.91691185360621	22.9232459315014	3	2	1
0	1JVB	1	30.747672	0.33	10.51	2.13192799695789	0.764265519536078	0.132650651030139	10.6995467528877	-0.503025262478948	17.3642228831476	3	0	3
1	1JVB	1	39.853073	1.06	5.19	2.17754042633823	0.74163664613927	1.22169178592221	4.3608755940212	-1.08911734424417	15.0635675108043	1	0	1
0	1K2W	1	27.140015	-0.79	12.08	-1.06152624759878	16.1408354163335	-0.455485301304936	8.14811124080018	-1.64456077028441	21.2193876392067	2	1	1
1	1K2W	1	27.953674	-0.19	12.51	-1.14367008781725	16.141322993302	-0.175167950927927	12.9562687600768	1.29530467962563	4.24741592512599	1	0	1
2	1K2W	1	35.25323	-0.22	12.2	-1.0510894322574	16.432912429837	0.100044726477239	9.09294414636803	-0.832801774503396	22.5241532291605	3	1	2
0	1KAE	1	22.863378	-1.56	26.37	-2.88830978316152	46.5738731076939	-1.57835650304897	24.1464020295386	0.469345716692374	1.91949919595681	0	2	-2
0	1KB0	1	25.912776	0.43	8.76	-1.53506959199232	31.9901276991773	0.771015611374137	3.60460960782884	1.35155368951613	1.51755975806452	1	2	-1
1	1KB0	1	25.980799	-0.41	12.48	-1.47676665102026	31.4563879698215	0.379916933212085	5.48856068051736	-1.73398722228866	14.2471468142958	1	3	-2
0	1KB9	1	21.932347	-1.04	9.87	-2.73354824857745	21.9156125501657	-0.760119716245335	8.06414144835456	-0.0186543880568837	2.18942897075997	1	2	-1
1	1KB9	1	27.425416	-0.99	19.94	-3.30274914645394	22.9835567385641	-0.213794244019058	19.6799568547865	-1.93133697562872	18.1025849108271	3	3	0
2	1KB9	1	35.468491	-1.87	22.94	-3.23969210612512	22.5579217163446	-1.81290581645296	25.9641116434474	-0.999369588324395	7.28613487615041	4	3	1
3	1KB9	1	40.666189	-1.86	19.81	-3.27788651597746	22.8157339828478	-1.79445894204369	20.637315728944	-1.00002424383077	11.7548227610201	5	2	3
4	1KB9	1	44.215361	-2.37	23.99	-3.28960314301125	22.8948212153259	-2.40364624527547	26.3911937861026	-1.31161737365817	6.77344334409745	5	5	0
5	1KB9	1	48.358042	-2.68	27.02	-3.24990449162255	22.6268553184522	-2.62053899414309	27.5561088647512	-2.64082384961375	26.7478627089111	5	3	2
6	1KB9	1	51.208309	-2.37	21.41	-3.24033677409773	22.5622732251597	-2.37305458497384	21.6845885183669	-1.6271452784455	18.0682228929575	6	2	4
7	1KB9	1	53.123632	-2.75	24.33	-3.23405832110334	22.5198936674476	-2.87612540232645	25.5531827772739	-1.7	18.18	8	3	5
8	1KB9	1	53.440601	-2.24	21.26	-3.23973688459567	22.5582239710208	-2.30902852475979	23.2504567463339	-0.680192519998079	1.68035782632922	4	3	1
9	1KB9	1	60.80807	-0.94	14.78	-3.2594153373639	22.6910535272063	-0.859612255275626	15.13935437715	0.314868295552803	3.04207502473636	5	2	3
10	1KB9	1	62.368932	-0.94	14.66	-3.2486726593264	22.6185404504532	-0.653989323873892	13.8121434121546	-1.83532123540975	16.627430116722	4	2	2
11	1KB9	1	63.227341	-1.38	16.41	-3.28858099775596	22.8879217348527	-1.13552932353046	15.2429316198873	-2.32463269123818	22.9970814227989	5	2	3
0	1KBI	1	26.603847	-0.11	7.47	-1.89948629125379	29.4620435358299	0.748515167448843	2.39241902295968	-1.54504247420592	3.20705898057303	2	0	2
1	1KBI	1	29.980325	-1.24	21.04	-2.3804672169444	31.3946732780944	-1.06684827559228	23.0720711101631	-1.13340692105601	2.6552863984547	3	1	2
2	1KBI	1	31.112563	-1.22	25.52	-2.37819944553776	31.4462615088451	-0.849051112571742	23.8845968043453	-1.75945973584503	27.3944184380675	4	3	1
3	1KBI	1	36.179672	0.64	12.88	-1.88217018584547	29.0570649508209	1.84683000777969	2.86604026856481	-2.10036362589983	39.5770294772618	3	1	2
0	1KDG	1	27.809437	0.23	3.58	-0.984297780033235	8.91453802601073	0.46539984245355	2.61720040703641	0.563152262180975	1.83677617841006	0	1	-1
1	1KDG	1	75.856174	-0.62	5.89	-0.991392510056816	8.9570054084885	-0.484016150380766	5.79707081968249	-2.2368135326002	3.94553067615226	1	2	-1
2	1KDG	1	130.328296	-0.52	8.44	-0.948655680309067	8.82980640487902	-0.47981517353912	8.65529246620742	-1.00234671104461	2.2670464901387	4	3	1
0	1KMV	1	18.321759	1.28	4.89	1.22531467766632	13.0377397776632	2.56681696730899	0.608660872095952	-1.44793576435615	4.03208023878628	1	1	0
1	1KMV	1	22.78523	0.43	8.39	0.915393356660227	15.3621248767232	0.780634033204385	3.95169289739835	-1.41289778346469	14.5439450811064	1	1	0
2	1KMV	1	23.595542	0.44	6.69	0.930894981457934	14.6742356326677	0.955085543971488	1.55011153205625	-1.84414591477556	16.0758841724375	2	2	0
3	1KMV	1	30.482881	0.4	7.79	0.829334788781122	14.6932989553384	0.475192524573968	6.82426014776531	-0.221909744954286	5.00307564314312	0	2	-2
0	1KOL	1	15.325659	0.24	13.86	0.80358872708898	8.96378467086224	1.91470259203874	3.34390876237271	-1.98424960585872	28.9999674515588	0	2	-2
1	1KOL	1	20.003588	-0.23	18.83	0.940944971199395	7.2775636615688	0.725884592773174	14.5349994552301	-2.80847508456923	36.3070062927535	1	2	-1
2	1KOL	1	28.487684	-0.69	16.53	0.886035109893968	7.68010049454794	-0.717002735447532	15.6360653815965	-2.57544532747987	32.540119923303	2	1	1
3	1KOL	1	69.504863	-0.81	12.92	0.947200660625873	7.22070152944573	-0.901977800079027	12.6553079251196	-1.74363133768766	23.5669299755209	4	2	2
4	1KOL	1	72.391737	-1.25	23.15	0.961753799173702	7.01021419076702	-1.57734153602774	24.4390791117996	0.0174380568631857	25.081882824768	7	3	4
5	1KOL	1	77.98367	-1.47	25.2	0.936266646362356	7.26872436898009	-1.78652359178865	26.6312853206065	0.0274326251666272	25.0161846194755	11	3	8
6	1KOL	1	80.804578	-1.31	22.92	0.884049011876551	7.88934167479426	-1.37420652719372	22.7330586107734	-2.62931894691591	41.3905257736455	10	2	8
7	1KOL	1	101.862113	-1.42	20.12	0.893780939016297	7.78958514421178	-1.50554696251822	21.0003066633151	-2.35009615405369	16.4436037805486	11	1	10
8	1KOL	1	101.864023	-1.42	20.12	0.893780939016297	7.78958514421178	-1.50553718509648	20.9994564352533	-2.35030122861898	16.444946794386	10	1	9
0	1KQ3	1	16.800113	-0.59	11.51	-3.27771815972041	31.6459604894254	-0.166976028994316	6.40169023808557	1.10937885559522	1.5428615287441	0	1	-1
1	1KQ3	1	17.620817	-2.48	30.77	-3.17933807160951	38.0281710857554	-2.44437674430189	30.0788375428169	-1.7878254131154	24.2019546271845	2	0	2
2	1KQ3	1	17.727457	-2.02	19.72	-3.27726653762182	32.0826367462693	-1.5037766044303	14.1261118983352	-1.82650973763107	18.7832458279563	0	2	-2
3	1KQ3	1	23.37396	-1.37	22.87	-3.16082810690129	38.529998339545	-1.37636254381954	19.907163397348	0.370226236204755	15.2347207297119	1	1	0
4	1KQ3	1	23.641192	-1.98	25.71	-3.16333493320371	38.2761297161285	-1.64752190527766	21.0906610777915	-1.73959982171781	26.4567714183218	1	0	1
0	1KQF	1	41.793043	-1.43	5.61	-0.00746927414029575	1.46844656880175	-1.71322968900221	6.6163017038912	-0.885085329568282	2.76577739453436	2	0	2
1	1KQF	1	47.980528	-1.74	6.94	-0.00463848320327842	1.47933368581521	-2.04231958049375	8.04389404893949	-0.874374968564847	2.76455714156381	2	1	1
2	1KQF	1	48.138908	-1.74	7.05	0.0573087867709919	1.47198341488833	-2.08354790178435	8.3611548325653	-0.948599671474964	2.91076340533192	2	1	1
3	1KQF	1	50.660374	-2.01	10.75	0.165893490930923	1.42868097107126	-2.47108580559185	12.7603095380164	-0.0584117017076418	1.90786683089784	3	1	2
4	1KQF	1	58.636076	-1.96	9.81	0.0504419231378023	1.4469507364371	-2.20366837821214	11.1517757235266	-1.50860746664878	3.87853070133403	4	1	3
5	1KQF	1	59.360686	-1.89	11.25	0.11842021120292	1.43529314217257	-1.99464426822418	11.5759635607628	-2.92097885171772	18.3185317224234	4	0	4
6	1KQF	1	66.520975	-1.37	10.94	0.173231677794459	1.40393374589574	-1.53674281635567	12.028484770003	-1.07349437716263	7.94946626297577	2	3	-1
7	1KQF	1	70.740538	-1.53	10.91	0.0315488843006247	1.46205590779619	-1.69471937552879	11.9250303181234	-1.04266185037583	7.87284494817927	2	3	-1
8	1KQF	1	70.915154	-1.56	11.21	0.14591114951679	1.44668212059841	-1.73379762618736	12.2917373042118	-1.07713884388953	7.62955721284917	2	3	-1
0	1KRH	1	17.151005	0.38	3.27	0.106579970961251	6.07728883291172	-0.101472699078824	2.43378780105376	1.21161065445843	1.93243093166273	0	1	-1
1	1KRH	1	18.9421	-0.65	8.5	-0.679692618008814	6.22124381877577	-0.919864594952733	10.3446519449948	-0.151324225840082	7.57282542504153	0	3	-3
2	1KRH	1	41.61298	-1.92	17.43	-1.42850507842322	17.4849338307063	-1.83689952649352	16.3559253687115	-3.2211379512625	26.2526735437795	4	2	2
0	1KV9	1	27.491002	0.41	9.46	-2.06369194474042	29.0476823327839	0.839544791468246	6.42579193119429	1.24512930712564	1.70133462334929	1	2	-1
1	1KV9	1	35.118955	-0.56	16.89	-2.15228169567013	30.2431260279814	0.575337983337274	9.65026543666563	-3.71460154856472	33.6669741279054	3	4	-1
2	1KV9	1	36.286542	-0.67	11.12	-2.22480535216759	22.3391727929835	-0.31409728024281	8.68796828251776	-1.84956007678921	18.3938861079714	2	1	1
3	1KV9	1	37.706695	0.06	14.05	-2.24508863858356	27.5038943607117	0.903440481007863	8.59864650492826	-2.94904966293225	34.6127559330391	3	3	0
0	1KW3	1	16.757581	-2	22.43	-2.56502619156737	39.027884807516	-1.70951556973293	24.2979501113066	-1.92201620242323	5.39551048934411	1	2	-1
1	1KW3	1	20.773088	-0.62	17.89	-1.96816090984469	33.8180258581392	0.0223498528850788	15.5482585265297	-0.443157657304252	3.90524874906288	1	1	0
0	1LC0	1	20.648278	-2.82	34.69	-1.82943649604546	18.291961437063	-2.16762983082737	32.1270111298389	-4.23376567566188	48.3679577541516	3	0	3
0	1LCI	1	27.637268	-1.05	7.96	-0.340423889678328	3.05213521350005	-1.02054146382836	10.3012228769591	-1.83133662320475	4.26497588402008	1	1	0
1	1LCI	1	32.114471	0.3	8	-1.24546768985602	16.9461998524715	0.484314801207958	3.76799345487851	1.34801021885598	16.5226148816916	1	0	1
2	1LCI	1	41.544262	-0.41	11.89	-0.341828538481827	3.06467799084443	-0.337591946017104	12.3416788340418	-0.972543491044258	18.104430485151	3	1	2
0	1LDN	1	20.582469	-0.66	14.65	-1.86113187013896	38.2185902992344	-0.256293651899544	8.23830238848306	-0.212508978778971	2.67842921632244	1	1	0
1	1LDN	1	59.725161	1.13	10.32	-2.01800578258043	38.9485163498825	1.56136690303426	6.69305790260461	-1.61381128998737	30.2406407891161	3	2	1
2	1LDN	1	70.29898	-0.62	15.91	-2.00444950011109	38.8636184403466	-0.264724930175835	13.1996605374259	-3.5	27.2606264921693	5	4	1
3	1LDN	1	71.545303	0.43	11.92	-2.04811021155551	39.1952301083689	0.452695816896087	10.2452615762144	2.45935704251665	8.99197798711286	5	2	3
4	1LDN	1	71.858423	-0.63	13.92	-1.97838891335938	39.1969224816094	-0.375393327831907	12.3230410081444	-2.7865337295772	8.52427084540353	7	4	3
5	1LDN	1	74.932242	-0.47	18.02	-1.95526428460799	38.5861161524116	-0.293050067162454	16.0979564297833	-1.30347524093638	23.1183269968374	8	4	4
6	1LDN	1	78.462402	-0.48	16.97	-2.02265610896487	39.0325319980503	-0.285268133231059	14.9591898867989	-1.74130924669219	24.565576904121	7	3	4
0	1LEH	1	21.250507	1.77	5.6	3.46243544986903	0.288856002997358	2.28724850088774	1.70032982440237	-1.53113124357009	20.833803775011	1	1	0
0	1LFK	1	15.747544	-1.36	16.12	-2.54357002040605	20.1347652613011	-1.12367388430481	17.6751198536066	-0.471890681625861	8.65650501169008	0	2	-2
1	1LFK	1	18.289085	-1.5	8.07	-2.35511725901712	15.9555016401654	-1.45539687939599	2.18474324607876	-0.666713091752074	9.27206608914918	0	1	-1
2	1LFK	1	19.568191	-1.18	11.26	-2.400808583711	16.5725486752825	-0.587040727322885	3.7253880637584	-1.08976718349245	21.7327152055429	0	2	-2
3	1LFK	1	20.590892	-0.41	8.8	-2.33915786554784	16.8173908299576	-0.256855241048423	3.9714497142714	1.25257638369248	11.3520824960694	0	2	-2
0	1LKD	1	16.271815	-1.34	20.93	-1.91222666792064	32.9698162179623	-0.804600649243102	19.0160925005797	-1.42994662825518	11.9564004018043	0	1	-1
1	1LKD	1	18.255854	-1.63	27.42	-3.200905093993	49.1952688822556	-1.18631099846542	26.3272332282861	-1.00255404273916	10.2287766297906	1	3	-2
0	1LLD	1	23.584121	-0.85	23.52	-1.7756766772939	35.1580230962999	0.54166134748955	10.2688825277747	-3.43235107617917	43.9555916585204	1	4	-3
1	1LLD	1	28.786486	0.1	13.28	-1.5774303595636	28.5173921214902	1.31906725456819	4.82308582827165	-2.97842845044843	31.148100827475	2	2	0
2	1LLD	1	31.872846	0.16	7.37	-1.51006512385417	27.9667815082588	0.612858640590987	4.26518138134615	-0.432198629167507	2.28744204200855	0	2	-2
3	1LLD	1	37.145562	0.2	7.87	-1.43572945767051	27.4561671963755	0.598208581484796	4.28784283592386	-0.197417405599598	7.53178521330142	1	3	-2
0	1LLP	1	17.227434	-0.48	13.29	0.115245628714809	10.7193985604542	0.0516271184609757	9.33551242078769	-1.80053033057705	21.3861425732688	0	3	-3
1	1LLP	1	20.772905	-0.53	12	-0.284031943208205	12.758951758748	-0.515294347474261	10.510294427468	-0.830376814529901	15.3478593787907	0	2	-2
0	1LLU	1	17.836943	-0.11	17.9	-0.518158271143099	19.2216582123359	-0.190429308059626	18.4087004297879	0.463920546448999	15.6150388534076	1	0	1
1	1LLU	1	18.891833	0.01	13.06	-0.627795541477962	19.7646221184926	-0.0491436881283453	12.0170352258483	0.84952613540062	7.36743636788692	1	1	0
2	1LLU	1	26.137325	-0.95	18.76	-0.678023447670071	19.4480184226041	-0.732491687907152	14.6920811473228	-1.99602739607546	32.3815649494567	1	2	-1
3	1LLU	1	26.926357	0.84	4.81	-0.213300854950706	11.5542054187365	1.3531995976107	1.16628753566685	0.0272799374226609	11.2326143350837	1	0	1
4	1LLU	1	48.779808	0.29	8.39	-0.118289255411853	10.3781025625715	0.578729484265795	7.18016793570253	-1.61725257541109	16.2228615920723	2	0	2
5	1LLU	1	71.378826	-0.74	14	0.0903550009520967	10.5234104968196	-0.779086369981818	13.0544706359643	-1.33077194877567	33.686677182763	2	4	-2
6	1LLU	1	95.880554	-0.45	10.92	-0.106143342786845	10.5594095937494	-0.45638991793052	10.3466257390502	-0.832132943052352	28.1181324855883	5	3	2
7	1LLU	1	147.449712	-0.52	9.5	-0.116935526570248	10.3750366405248	-0.574129645713872	9.61417369845532	0.855807423073553	4.69462481281452	5	2	3
8	1LLU	1	152.194946	-0.67	11.06	-0.118580903211903	10.345634308602	-0.735431376207592	11.2775099332819	0.858001431484172	4.69130924296151	5	3	2
0	1LRW	1	44.683947	-0.31	9.7	-2.64155876895725	37.7104610883915	0.0199115577031388	6.98945514885202	-0.86133977495044	4.31217702062651	3	4	-1
0	1LVL	1	20.183995	-1.27	18.58	-1.41321677992853	24.9144809172166	-0.823388602274416	12.7750954246487	-2.07072260268382	24.4667301366397	1	4	-3
1	1LVL	1	23.920376	-2.05	27.92	-1.36261559553074	24.5324801243104	-1.83454351224413	21.7390976825554	-3.41503823751346	50.0552562803632	2	4	-2
2	1LVL	1	25.18265	-1.36	25.32	-1.65441305739836	24.9084418763694	-1.67929742417798	30.7325353302888	0.109659173347292	5.73711020505615	1	2	-1
0	1LYK	1	16.728769	0.6	5.07	-0.0582681792652305	13.3539989427779	1.91007082213784	1.37067658531891	-0.527262851542779	2.08602938061157	0	1	-1
1	1LYK	1	19.580842	-0.66	10.87	-0.200281630617799	13.5489692923122	-0.880003785011355	7.63946528695518	-0.660524768937876	14.0874889299351	0	2	-2
2	1LYK	1	23.794	3.59	0.3	4.35964539773004	0.13	3.62341549197423	0.267003160962348	2.64107890635788	0.593368749136962	0	0	0
0	1M56	1	47.224766	1.99	1.12	-0.0419452806678497	1.69443082077282	2.05929478410645	1.16110070975987	3.75688011296865	0.205350506084385	0	0	0
0	1M7S	1	26.563859	-1	25.51	1.38344010619184	3.79795267848364	-1.36957098273433	29.7597335936831	-2.14014337293443	30.9934400515364	2	4	-2
1	1M7S	1	50.450052	-0.75	16.5	1.47434314154845	3.32099235038194	-0.917770502752668	19.1080700238283	-1.9101806539196	10.7969853108976	4	2	2
2	1M7S	1	68.529619	-1.33	17.41	1.42589581003202	4.20779647476235	-1.4864229413573	18.5389792777612	-1.95605401171683	16.585687318413	4	4	0
0	1MB4	1	41.188475	0.49	5.9	-2.07532284540679	12.7214746213047	1.1237796292423	1.34832611852704	-2.66007595242877	35.1824795433784	1	1	0
0	1MG5	1	22.928616	1.56	2.22	2.35881399362641	0.698858487027994	1.3112252049271	2.99319882035193	1.40672082409938	1.67209809066725	1	0	1
0	1MHY	1	58.663779	2.19	1.79	1.87182810021433	7.76105808701549	2.243352021123	0.864853292923312	1.97855996672847	5.18527353700592	0	1	-1
0	1MI3	1	15.292449	-2.2	26.9	-0.785771321658373	9.71767359948738	-2.19462224081061	24.0362411234103	-3.68339157519707	48.2267094413688	2	2	0
1	1MI3	1	17.467833	-1.39	10.4	-1.05368755656849	13.0111233274811	-1.71771773562757	6.67575925393428	-1.10280417457377	14.5132590206938	0	2	-2
2	1MI3	1	24.549391	1.47	6.62	-0.444907672671591	12.4170656773595	2.61916711919336	1.16052766060353	0.403586145066132	15.1065731114796	1	2	-1
3	1MI3	1	25.83234	-0.71	15.58	-0.787871875190492	9.75605746522964	-0.793537339539743	17.2708106107504	-0.329308893680978	16.1728219303405	2	2	0
0	1MJT	1	15.465362	-0.43	16.12	0.0541325921402855	15.3062483443649	0.20319707667319	15.3268107586193	-1.95305673883021	18.3110809213981	2	1	1
1	1MJT	1	21.688992	-0.49	15.76	0.0931144607250046	15.0421312224385	-0.530663587276974	15.823374372762	-1.11351313043639	16.528154051783	1	1	0
2	1MJT	1	25.464091	-1	12.79	0.686685937743252	13.4323483623103	-1.46081047799155	16.9688225081278	-0.928590582627555	3.37354838283092	2	1	1
3	1MJT	1	38.420549	-0.81	10.19	0.425292165551674	15.6077818466395	-0.838927752953901	7.43815808894456	-2.13807735257649	18.1682442990597	2	1	1
0	1MO9	1	18.471683	-0.24	14.14	0.418252504564459	8.75599947996254	-1.00531941189668	18.8074755054216	0.19630190092497	12.7528271368951	2	3	-1
1	1MO9	1	28.072764	-0.95	16.07	0.544667777204725	7.9194018112441	-0.800079747434385	13.5715754900873	-2.88024506646256	32.2256634130076	4	2	2
2	1MO9	1	30.059031	-0.68	17.27	0.380658560376014	9.68286490074609	-0.890313762680508	16.4345491557643	-1.23076960877429	30.1940192515754	2	3	-1
3	1MO9	1	35.952508	0.83	2.13	1.28288204083343	1.51749491939116	1.03223783593057	1.90215835115748	-0.756813511081814	4.06895217182156	2	0	2
0	1MTY	1	33.675098	-0.37	13.76	1.41089980123391	15.0240193960293	-0.947091075379651	14.2496160539881	0.695554704534243	10.2616590406315	1	4	-3
1	1MTY	1	58.77727	1.19	6.66	1.31919836318181	15.6997198616348	1.33017317023906	6.2335977507808	-0.580977655951491	2.96558760219762	0	4	-4
2	1MTY	1	79.191586	1.47	7.43	1.1685994650496	16.5700325870897	1.52620479902927	6.94120366446675	0.82321209420042	6.05007600658988	1	3	-2
0	1MWV	1	20.613014	-1.53	23.59	-3.71577522654972	49.6044618904734	-1.70090895272532	23.0822842903261	0.70462643474815	1.56853563695034	1	1	0
0	1MX3	1	18.297714	-1.82	23.34	-1.3859791308518	25.6194687378536	-2.11988179838639	25.0211948293874	-1.8	18.44	2	1	1
1	1MX3	1	20.091586	-0.9	13.35	-1.29574359686717	24.6535760306909	-0.365261561668057	5.77169870485343	-1.58128026687275	17.3420149436313	2	2	0
2	1MX3	1	29.66571	-2.54	32.41	-1.39048274687481	25.5923681556991	-3.1973362940253	37.7457761884459	-0.709198583157492	14.517294119663	2	3	-1
0	1MZY	1	18.774042	-0.99	9.67	-0.400629682378464	2.62616104071979	-0.537235578509433	6.05743731439638	-1.97539253029076	19.4472439602589	1	2	-1
0	1N2S	1	21.081184	-0.59	9.77	-1.83429422179907	16.5338815307933	-0.14579622548415	3.87556314034635	-0.230366098264798	15.1824020861622	1	1	0
1	1N2S	1	22.997518	-1.06	4.71	-1.57417479857041	13.3477252387197	-0.409598977067492	2.20132096404559	-2.3068657655719	3.05436405013541	1	0	1
2	1N2S	1	52.684465	-0.88	10.34	-1.58401846836681	13.5426705158103	-0.940376393927195	10.316689511752	0.598275988429093	6.94509059184407	3	3	0
3	1N2S	1	57.105264	-0.51	9.72	-1.60656386164829	13.9718950079213	-0.570178844679857	9.98658981822859	1.1054076827656	3.23681590415722	4	2	2
4	1N2S	1	67.75598	-0.98	15.61	-1.55240944110257	13.0240102167409	-1.10010909520845	16.8520165691135	1.10626179766842	3.23234248913072	4	6	-2
0	1N45	1	21.071021	0.74	13.61	-3.66076206687526	47.7896408256235	2.27082088196136	4.19359602668654	1.68928714437829	1.26	1	1	0
1	1N45	1	25.567656	-0.19	15.49	-3.75965743663873	47.6814838730206	0.715320643388701	10.8195601663022	0.061757784569934	2.33172456804771	1	1	0
0	1N4W	1	27.993222	-0.94	15.02	-0.519675258054048	6.81593305611378	-0.72400645038087	15.7776459047753	-2.29039419775842	20.8988520000349	3	1	2
1	1N4W	1	34.590181	-0.12	9.12	-2.02603040680582	17.9395432814436	0.447204372032828	4.46754868803777	-1.23051165778634	24.8360731335575	1	2	-1
2	1N4W	1	35.162715	-0.82	10.89	-1.82420228509783	17.0067605354779	-0.636256963504443	9.70903173519741	-0.744419021735804	10.5570664520223	0	1	-1
0	1N5D	1	24.564523	-0.41	13.17	-0.780977281332019	15.2192014990342	0.0169393473774303	8.46855823314876	-1.09825609398714	22.1279876622239	2	1	1
1	1N5D	1	31.998606	-0.66	10.95	-0.916707726656688	15.1733628858215	-0.395071917618138	9.38482280881113	-1.74297882278943	13.9579717005129	1	1	0
2	1N5D	1	36.490117	-0.49	11.74	-0.767685301821143	15.1407819736852	-0.680054449607336	11.8360773719608	1.14636735640062	6.63374560307206	3	1	2
0	1N62	1	26.959766	1.03	1.79	1.44395563418833	1.88575430607015	0.48770687150252	2.20299792278958	2.1450995852896	0.59826612696097	0	0	0
1	1N62	1	29.945902	0.23	4.65	-2.13788555255551	17.5872846432119	0.439507794427245	2.13788889659443	2.08399128005615	1.0048953932109	1	1	0
0	1NFF	1	22.627626	0.29	5.41	-0.482770957318729	3.52957885417714	-0.279472105966467	6.29490624710205	2.66168976525503	4.7999625857983	2	2	0
0	1NHG	1	25.072444	-1.16	21.38	0.276568133236677	2.30863330173423	-0.477801548733907	15.4372388975855	-3.52795722433047	47.1898371153932	1	1	0
1	1NHG	1	34.095156	0.74	4.05	1.75653762795174	1.04871654564109	0.910866560513765	2.26410486165969	-1.19994781470074	16.4432452666552	1	0	1
0	1NHS	1	21.805016	-1.54	21.39	-0.931860158941176	17.5492866192683	-1.5819562761124	24.294957038616	-2.04400873207574	19.7792424683264	2	1	1
1	1NHS	1	22.97253	-0.58	15.2	-0.939701199941644	17.5000261507039	-0.713318626044469	18.5332748599994	0.315728022898498	1.64989376417993	1	1	0
2	1NHS	1	26.142589	-0.42	13.96	-0.93023799907527	17.672878248204	-0.348049962401303	15.9647899799474	-0.0585597367569317	2.66738845614414	1	1	0
3	1NHS	1	30.281449	-1.35	18.92	-0.963001348465907	17.6807986398083	-1.37444125006026	19.5230658954885	-1.69003572715527	17.6804900728605	2	2	0
4	1NHS	1	40.850568	0.37	9.02	-0.937119525564515	17.5613642639328	0.63715524267009	8.69995836216493	0.205374345607891	2.35258339565639	1	1	0
0	1NIR	1	19.654828	-1.34	6.9	-1.59423912202766	17.2944665514331	-1.30399019205064	2.16925537016011	-1.11867222535255	2.68615813888867	0	1	-1
1	1NIR	1	29.498836	-1.5	13.15	-2.63826028299965	30.0405159411955	-1.44492539636611	9.75387938896211	-0.723911968071365	12.9381012451134	2	1	1
0	1NML	1	21.533829	-2.15	21.58	-3.32504339746594	43.0962105754334	-1.76888166098452	13.5706330417992	-1.8760848730581	19.1089986699028	1	2	-1
0	1NP3	1	19.649327	-0.39	12.23	1.09757041177241	19.3626151299467	-0.941089010986882	12.544610421942	-0.81210329029571	2.94028887111431	0	2	-2
1	1NP3	1	20.893601	0.1	13.47	1.09612874556874	19.3723118889934	-0.0101339958349945	11.1577414608761	-0.689770435088543	12.6004384392434	0	2	-2
2	1NP3	1	40.009735	-0.46	22.26	1.20292808990509	18.6163257622827	-0.754482733486234	24.571683522041	-0.447011879867618	11.9764913844203	1	7	-6
0	1NR6	1	24.621138	-0.71	21.07	1.81961607222415	4.99899351431079	-1.30212153868947	22.5544728650919	-1.70216267242567	33.4699276049883	2	1	1
0	1NRG	1	20.919568	0.57	9.47	-0.390214643920355	13.1204717185581	1.92228404318341	4.52394197119338	-1.87	18.16	2	0	2
1	1NRG	1	24.96669	-0.96	19.19	-1.68379811455535	18.5631834233799	-1.06177678870314	18.1615868613238	0.00464249456127616	22.6549122552574	2	1	1
2	1NRG	1	33.986728	-2.44	26.99	-1.69054723407994	18.6435773471287	-2.95253915799302	27.9506499133183	-1.15806452737475	30.3006443773034	8	1	7
3	1NRG	1	52.85729	-0.45	12.71	-1.68945802162602	18.6306029046628	-0.362335712262944	10.9410094525341	0.15	25.02	2	4	-2
0	1NTM	1	43.036122	-0.34	11.1	-0.972235882095433	27.2258204436013	-0.303983095736599	8.77099003183282	0.0564162040402921	10.6108364677058	3	2	1
1	1NTM	1	61.566038	-0.16	12.3	-0.916581131451322	26.3101500213641	0.119382625038606	10.5332056512002	-2.48978504180941	16.6598936211524	6	1	5
2	1NTM	1	64.387845	-0.2	13.34	-0.795815689105045	26.0492747955776	-0.272939401726554	12.8744953993983	1.43944892954296	4.21759833324811	4	4	0
3	1NTM	1	65.193898	-0.71	18.02	-0.955393996061822	26.6476511186564	-0.621879524868129	17.2495261759246	-1.50761691507176	17.8127641937367	5	2	3
4	1NTM	1	75.163008	-0.78	16.11	-0.989454172986389	26.8545259322	-0.758088879701337	15.3090186584386	-0.813011996900025	15.6138650271248	9	3	6
5	1NTM	1	79.077289	-1.03	14.86	-0.815072498963454	25.771118719027	-1.03057369674249	14.9333899242254	-1.271881502909	1.72118321182625	5	4	1
0	1NVM	1	15.299801	-1.92	34.74	-2.06794446358521	30.250247641153	-3.10438896801959	44.4996017163576	-1.06889268983102	32.2268218934267	2	1	1
1	1NVM	1	21.63681	-2.13	26.14	-2.20610506055677	34.4768262286462	-2.10279314092501	25.5633136179716	-2.12772896261122	18.4289601312856	1	0	1
2	1NVM	1	21.744314	-1.65	31.69	-2.15573849223342	33.2552237031859	-1.69999179500387	31.2986418255043	-0.882593862991826	30.9049247842857	2	1	1
3	1NVM	1	42.431535	-0.48	13.26	-2.18557256484237	27.7383575478552	0.412422738254818	7.94721402438535	-3.68291441430715	28.421381607819	2	4	-2
0	1NW2	1	15.456126	-0.52	2.92	0.177227195256441	2.89244518124919	-0.11808384289458	2.94048774195655	-1.5707416289956	2.92322284893134	0	0	0
1	1NW2	1	19.392613	-0.69	4.93	-0.292463540983607	1.99295724590164	-0.491309534070552	1.90970554731161	-1.56993158914519	14.443362393514	1	0	1
2	1NW2	1	23.409655	-0.16	2.61	0.166892537082818	2.28807464848579	0.292815117894456	2.65523819057225	-1.69713396552544	2.80300891200584	0	0	0
3	1NW2	1	23.94782	0	2.09	0.224479796172819	2.85254332953868	-0.234917330647666	2.03854751922772	0.49203420158883	1.50909987979937	0	0	0
4	1NW2	1	28.874481	-0.88	3.63	0.200667124638263	2.87259610556778	-0.780244689448014	2.94896207583793	-2.16311792795498	6.82234575410932	1	0	1
5	1NW2	1	42.4787	-0.53	10.02	-0.0279144220860863	2.38418955568548	-0.322975239279842	8.44459684850033	-2.41508045915851	28.4048660855898	1	2	-1
0	1NXU	1	19.409876	-0.32	15.22	-0.263510468951125	11.4245548125186	-0.0224135781379641	14.1399335335904	-0.893101606488141	21.0439259476469	1	2	-1
1	1NXU	1	20.517673	-1.7	21.07	-0.887298571743498	15.6303527537266	-2.23513092820914	24.2864843660812	-1.55523185693491	20.8462599214523	1	2	-1
2	1NXU	1	20.521737	-1.7	14.63	-0.887244844196899	15.6313871207071	-2.10211666020879	20.118671590669	-1.82388480146052	2.35434050408236	0	1	-1
3	1NXU	1	21.129311	-1.85	20.36	-1.49676482290135	17.8765584224996	-1.91764934229607	19.8904115310779	-2.16448117469404	24.558972753484	2	1	1
0	1O04	1	19.297	-0.65	4.47	-0.155219336334059	2.0994785219795	-0.935485542980508	2.15433674422641	-0.850838271146488	12.457839578927	0	2	-2
1	1O04	1	19.96263	0.75	1.49	-1.1483739292704	2.33329011879295	1.13088035353525	1.22733392282731	2.26157594408748	1.02719206402886	0	0	0
2	1O04	1	25.725028	-1.45	17.26	-0.179841548890658	2.1095863151258	-1.56156468485699	18.6849046344804	-2.9028960724915	34.5644523499504	2	3	-1
3	1O04	1	133.994365	-1.19	15.05	-0.850834494163092	7.27576243013657	-1.31712024263438	15.8584960009071	1.94342275494251	0.826301085522306	8	9	-1
0	1O0S	1	23.218327	-0.94	4.86	-1.40391954111381	14.7257973029197	-0.691418935013035	2.17671728817372	-1.04611371129659	1.9014819266591	1	0	1
1	1O0S	1	24.99465	-0.75	5.82	-1.66308017152224	14.9429632261378	-0.479398245043414	2.0384283593065	-0.493811149414628	6.13994447196071	2	0	2
2	1O0S	1	27.529978	-1.28	5.89	-1.5787003883298	14.6179064291858	-1.01804950217996	1.90146732666264	-1.73189480701177	8.97826659534195	1	1	0
3	1O0S	1	36.149309	-1.66	14.19	-1.43881415656827	14.8246770419417	-1.51711179746249	11.4238130776508	-2.58611426180647	27.2467279276997	4	0	4
0	1O6Z	1	16.681428	-2.44	14.82	-2.42844651608236	21.7314913959104	-2.59429931836124	8.38640719215196	-2.22855443071118	17.3014507845414	1	3	-2
1	1O6Z	1	17.834213	-1.9	10.93	-2.42827449268858	20.7404420408155	-1.48165164667001	9.73754317606059	-2.04048046154205	3.46348001775162	1	1	0
2	1O6Z	1	29.198948	-1.48	22.91	-1.62636858606343	16.7344008812872	-1.36816350875369	25.6530319891119	-1.7147449685568	20.0241010641498	1	3	-2
3	1O6Z	1	40.204035	-1.19	17.17	-1.56593082393253	16.7462995040536	-1.06722438240111	14.8813431170405	-1.52740582738652	32.1214578618534	3	3	0
0	1O7N	1	30.032638	0.41	4.31	-1.57439442373373	2.84895236288144	1.29977261966217	1.10515782639121	-1.55163832423521	19.3111944157722	1	2	-1
1	1O7N	1	77.162722	-0.85	14.15	-1.63585279366738	2.86302477078635	-0.874631966155572	15.7881128176269	0.299272451486902	1.60868604194934	2	4	-2
2	1O7N	1	78.228017	-0.7	13.29	-1.59028373324217	2.80483351812578	-0.64120596673317	13.913912029676	-0.765254774198447	14.225028260787	3	3	0
3	1O7N	1	98.172447	-0.93	16.92	-1.62649070178058	2.86538407312081	-0.873187647931948	17.5344696943546	-1.29502684318197	19.204047671098	3	9	-6
4	1O7N	1	100.132541	-1.93	25.98	-1.60114131195932	2.85720049987611	-1.86006911770829	26.6706694524712	-3.5	35.1211440796336	4	13	-9
0	1O94	1	37.489165	-0.14	11.48	0.372042682369292	8.5895462392334	0.144717788805606	10.7803306626472	-2.03	17.64	0	3	-3
1	1O94	1	41.890051	-1.03	21.21	0.396538768909479	8.81870972605993	-1.34720381915959	25.4405668059366	-0.51303076100257	7.56802407558974	0	2	-2
2	1O94	1	47.842769	-0.29	13.31	0.417144781473255	8.67618630680795	-0.558149297879121	14.6090811515675	1.0356770867837	8.31990913795959	0	3	-3
3	1O94	1	65.113857	-0.14	13.36	0.39372867157126	8.74098608520116	-0.0559788951526226	13.0190775517696	-2.00155239158933	23.8205529500291	3	5	-2
4	1O94	1	69.774364	-0.34	16.13	0.330004709782038	9.15858696602598	-0.314989587229665	16.8978864805036	-1.52841006742542	13.5017982766457	3	5	-2
5	1O94	1	75.826344	-0.3	12.41	0.393309124907746	8.73250592173918	-0.270330880837263	12.2426865440615	-1.82236108814614	20.6671999527578	2	6	-4
6	1O94	1	78.678785	-0.5	15.77	0.424676015159718	8.23264120194911	-0.480058686381439	16.2334811809196	-1.88626334549901	17.8662080140108	3	7	-4
7	1O94	1	79.150573	-0.53	14.07	0.369016041931385	8.94904550508259	-0.546970065642576	15.263314405865	-1.27676581872027	2.50188249827179	2	5	-3
0	1O9I	1	63.543528	-0.88	14.82	-2.48462963701708	42.3337401674748	-0.662358212588056	11.518879251337	-1.47048595747438	20.3364611817197	2	5	-3
1	1O9I	1	89.973937	-0.9	11.03	-2.54792429472143	42.736078803994	-0.766595760206466	8.45000312227892	-1.33	19.45	2	5	-3
2	1O9I	1	92.647157	-0.94	9.37	-2.48978246610689	42.1000541892305	-0.808156427631339	7.52580771021401	-1.60850891425337	2.51148733610037	1	5	-4
3	1O9I	1	96.151219	-1.04	11.46	-2.55565667899885	42.7681209493365	-0.895639607265566	8.55381329463565	-2.12758913957444	31.0566904311068	2	6	-4
4	1O9I	1	96.418058	-1.09	9.28	-2.48573790745967	42.3351237395068	-0.943156183043312	7.52077724026467	-1.91671562231097	2.90402398449989	1	5	-4
5	1O9I	1	103.851436	-1.03	12.91	-2.49415977199852	42.113049919883	-0.980949169181988	10.5427817797886	-0.208239417610503	30.1570592415495	3	6	-3
0	1O9J	1	15.465879	-0.87	3.38	-0.511336190466162	2.07067486600609	-0.00241738213251597	1.78050266822119	-1.92364856014656	5.83927208331223	0	1	-1
1	1O9J	1	21.241177	-1.45	18.41	-0.307175693167939	2.08485442763177	-1.47102013095928	20.684331174689	-2.61587228318615	30.2364942832168	1	3	-2
2	1O9J	1	25.118936	0.78	4.77	0.367981087911598	1.75755785792811	1.41864279600164	1.25969857335091	-1.30423789728175	22.6818495891721	1	2	-1
3	1O9J	1	27.109108	0.11	4.71	-0.417819782085302	2.03996457993709	0.111444765178363	6.40482819221534	0.638062426044329	1.69843694253582	0	1	-1
4	1O9J	1	28.796347	1.33	1.3	0.421351540221594	1.75281521097974	1.93542497214152	1.01152443438774	-0.40522077004592	2.09443245698138	0	1	-1
5	1O9J	1	30.312589	0.91	1.74	0.424870976362989	1.75210583947025	1.26603972688658	1.7364580912326	-0.395522804601961	1.73838790992017	0	1	-1
0	1OAA	1	24.508141	-0.84	13.62	-2.17147777439261	15.5304003058597	-0.610924511636651	11.9254156512753	-0.717585760861433	18.9964541156767	3	0	3
1	1OAA	1	27.157782	-0.32	6.55	-2.10053954517488	15.5391969358664	-0.29348037963354	6.75909087117242	0.596771221083102	1.02568999401048	1	0	1
0	1OAC	1	17.528458	0.42	3.9	0.506223072743544	1.68117518430921	0.400517274833772	5.8882517931397	0.378139498592406	1.95858501852865	0	1	-1
1	1OAC	1	39.725967	-0.5	18.15	1.67496295817139	0.946917092068215	-0.635106134882731	18.8752247834853	-1.98725637616602	31.6227512390386	3	3	0
2	1OAC	1	42.825446	-1.51	16.81	-0.0822713626087495	1.87591607306851	-1.56052206783691	16.9327229567411	-2.46006731877183	28.8423897437016	3	4	-1
0	1OBF	1	18.073757	-0.79	11.7	-1.6125741829428	8.63648700231256	0.0945850467310541	9.65252968249176	-1.72007524062445	18.3479820029995	2	2	0
1	1OBF	1	22.285876	-0.75	11.47	-1.68021348176847	9.75838395331159	-1.04903136019259	14.7996074428585	0.706700752878737	4.7328089416854	1	2	-1
0	1ODM	1	28.63687	1.34	4.33	-0.665285826967378	16.018805568767	1.52227307801114	1.78636050276254	3.14463994267318	1.80599075925947	2	0	2
0	1OFD	1	19.54157	-1.1	11.15	-2.19394012373471	17.6762809724896	-1.90850851229402	15.6750558657692	0.539669095762524	1.61482850963906	0	0	0
0	1OJ7	1	15.642642	-0.13	15.84	-0.580110528780835	15.2121977054295	1.29163442019735	6.48433328631901	-1.31352644731708	27.4076296420832	1	0	1
1	1OJ7	1	18.865889	-1.2	6.87	-0.769414949081071	14.70460029674	-0.832729936917918	3.05743949912071	-2.30501993848484	7.31951182772498	0	1	-1
2	1OJ7	1	45.20168	-0.48	14.42	-0.605156297275043	15.2585202504739	-0.30646613338611	15.8629368818642	-1.64380639059534	2.67008501250687	1	3	-2
0	1OOE	1	42.816593	1.35	3.24	-0.847851545169728	2.41317379455178	2.03750735012473	1.15082557334835	-0.144180446715227	15.2779852590879	2	0	2
0	1OS7	1	21.707312	0.21	16.28	-0.26423345586737	18.6085560002282	0.292560152988867	18.2322495389844	0.496706432069518	7.89603232421601	2	0	2
1	1OS7	1	22.690192	-0.1	14.32	-0.23	17.93	-0.131367918704454	16.5221453088165	0.168617537231257	2.64949432538381	1	1	0
2	1OS7	1	25.060191	-0.56	20.95	-0.23	17.93	-0.38660590910402	19.2102278648963	-1.5097246233665	30.0738371173712	2	0	2
3	1OS7	1	29.861388	-1.43	16.72	-0.0160036187857192	20.2562148853812	-1.57525642297689	15.8988089418061	-2.27938840705465	16.5491110056033	2	3	-1
0	1OYC	1	17.783066	0.57	3.71	-0.938284277420019	2.58051515267707	0.670204054788754	5.62329581659915	1.73098283992575	2.43976755930445	2	0	2
1	1OYC	1	22.791733	-0.42	6.58	-1.03888290598695	2.79179237069598	-0.290752479630051	2.12286771472169	-0.242052601964939	22.7590826031572	1	1	0
2	1OYC	1	37.318871	-1.2	12.82	-0.633479813092064	1.80155010919508	-0.888771333491349	9.32545222659398	-3.48780499645318	43.4290368908492	2	3	-1
0	1P0F	1	30.677883	0.5	5.06	2.15870182882766	0.960281828457077	0.439372223068323	2.36326799530079	-1.10817449703943	21.3143784694187	2	0	2
1	1P0F	1	30.698934	0.44	7.54	2.17114087838332	0.95291937795195	0.366182815880965	3.66285742140964	-1.26929458985267	32.8150805480721	2	0	2
2	1P0F	1	49.374686	0.32	6.88	1.89037311089263	10.0336355015692	0.247786541174037	5.81021825681028	-0.813249669426134	13.6804806214055	1	2	-1
0	1P4C	1	16.002424	-2.51	26.49	-3.18813518831615	32.5128664523935	-1.25843778384652	17.0127219088598	-3.6883976389042	34.2842437023158	3	1	2
1	1P4C	1	18.737524	-0.81	19.28	-3.2167040035907	32.5362502805234	0.202462726827947	13.7787249036773	-0.165233725796552	15.6307917638525	3	0	3
2	1P4C	1	31.001789	-0.65	7.71	-3.22714907917455	32.6630857929787	-0.119394934129122	3.19899218768955	-0.366651685644283	2.44330709482354	2	0	2
3	1P4C	1	32.201941	-2.42	33.08	-3.62885928230172	42.6671640609864	-2.15176273615522	28.6104779331277	-2.24275779815581	39.9226044882521	7	2	5
4	1P4C	1	32.778992	-0.02	9.67	-3.60332285329653	42.8787349147112	0.904433601582512	2.54351211494426	0.190955620104463	1.76159102341537	2	0	2
0	1P80	1	51.922189	-0.62	15.02	0.769351674903899	7.96005811825005	-0.716657272157026	16.1615745776358	-1.3378348252633	13.2761255363571	4	1	3
1	1P80	1	63.817603	-1.16	20.32	0.641012276335197	8.85817484929589	-1.21162921487234	20.3566525434207	-2.60021670765769	33.3790852876398	6	7	-1
2	1P80	1	80.948466	-0.75	9.8	0.641091566856233	8.94017609938947	-0.811091813478609	10.3201622459729	-1.31595403076646	2.35210646456444	4	2	2
3	1P80	1	87.826506	-0.99	12.04	0.64155845861221	8.96242578768513	-0.919726050618168	10.7410498181919	-3.94713657072663	37.9975112011498	4	5	-1
0	1PA2	1	17.555482	-1.92	24.44	-1.13410227682041	22.1130910159434	-2.42282611597264	27.3572249554501	-1.88831484472576	20.9993385915862	3	0	3
0	1PB1	1	18.529903	-0.28	6.84	-1.17180052710066	19.8827877810187	0.345614365642702	1.69341541724391	-0.278294595863587	1.37497203059138	1	1	0
1	1PB1	1	21.312098	-0.46	11.49	-1.13734195284396	19.5687936565491	0.563343040359327	5.19211220616758	-1.86780636773141	16.3795820493103	2	2	0
2	1PB1	1	38.430912	-1.03	14.43	-1.25251852052522	20.3010559460524	-0.45894786627542	9.42678677951465	-3.84123578952907	35.634197693253	4	2	2
3	1PB1	1	39.413521	-1.3	17.22	-1.11554673766553	20.8429467215516	-1.03768286940089	13.5962821680387	-3.46463802976005	38.4750873276332	5	3	2
0	1PBE	1	26.04159	-0.18	10.06	1.327427560882	0.962785308073407	-0.0932784047371886	8.18142457194008	-2.21077663510603	27.6543450630139	2	2	0
1	1PBE	1	35.939102	-1.15	15.11	1.25161124293774	1.02602218412665	-1.61618432249715	19.4343604329057	-1	2.48	1	1	0
2	1PBE	1	40.783679	-1.42	18.73	1.34515012760263	0.979182351156204	-1.98591084231307	21.5984669243602	-0.711751903210419	19.3932111630894	4	4	0
0	1PJ3	1	29.097327	-1.64	18.8	-0.554461181092122	17.6377077718534	-1.58502735374388	16.9507093199215	-2.84116118524037	26.9787945287453	3	1	2
1	1PJ3	1	31.053471	2.34	4.24	0.0164834890125151	9.60501984016761	3.06006096914053	0.936838139896464	1.64115477693494	12.9709556135448	2	0	2
2	1PJ3	1	42.266168	-1.3	21.61	0.163863164840128	8.34343853867487	-1.58714981792103	22.2846831782058	-1.06216834680156	33.7717136470993	6	2	4
3	1PJ3	1	61.604683	0.94	9.27	0.205720541134178	8.37018239089211	0.952106067812533	9.0470408915623	1.68541956904816	12.8379207222068	5	0	5
4	1PJ3	1	71.494848	-1.97	24.41	0.119443109809301	9.84497353758213	-1.99025882262885	23.8588995579594	-3.9365640714432	49.9761040267847	12	5	7
5	1PJ3	1	81.3668	-1.73	22.65	0.120171092887809	9.83851043168508	-1.88637406527474	23.8788062850744	-1.05098266633479	15.8990217889213	11	5	6
6	1PJ3	1	82.671463	-2.17	25.11	0.0218005174298674	11.1591373118381	-2.18705484354906	24.4904061708676	-4.12199611064526	51.1226971885012	13	7	6
7	1PJ3	1	88.848919	-1.4	19.28	0.0621498349352394	9.1517888108401	-1.40801834212961	19.4595024987161	-3.52125949730154	30.9818398131563	12	3	9
0	1PJ5	1	37.818041	-0.16	11.09	-1.07384560405947	2.83369218616051	-0.211318048824491	13.415544063237	1.03077917747679	6.68705134604571	3	2	1
1	1PJ5	1	44.68873	-1.9	21.02	-1.03519278188976	2.82514787810195	-1.86058997143728	20.9337841693803	-3.11327113469164	40.7368139307829	3	3	0
2	1PJ5	1	48.872223	-0.71	9.65	-1.06406055194258	4.37625046332177	-0.578467340063835	10.2707351696266	-1.31814291415717	9.85431706697628	2	1	1
3	1PJ5	1	56.767006	-1.09	11.82	-1.06405034922614	4.37606246471931	-1.03512970626405	13.3710180701008	-1.81574233833345	2.66530438527238	1	3	-2
4	1PJ5	1	61.640927	-0.85	10.35	-1.0646952075772	4.3922752861661	-0.726902812144177	8.83448185741214	-2.0681951243199	35.318227218809	3	3	0
5	1PJ5	1	62.924139	-0.98	10.33	-1.03523976054676	2.82515826285771	-1.28999585965256	12.2703746283097	1.43	0.77	2	3	-1
6	1PJ5	1	64.788625	-1.02	17.64	-1.03417995799037	2.82492399071366	-0.890991436771163	17.8385085195734	-2.47452938400668	30.3630878717114	3	5	-2
7	1PJ5	1	64.850846	-1.62	18.85	-0.865782918451856	2.74097362294156	-1.60794525893027	20.0977447346803	-2.49011759121621	22.3588798557652	4	8	-4
8	1PJ5	1	84.255693	-0.81	8.53	-1.0234871600067	2.82256031958043	-0.729477478972833	9.28689048111955	-1.81949591593293	2.67879501931947	3	3	0
9	1PJ5	1	89.631239	-1.13	13.18	-0.911446531446171	2.75524938953301	-1.01809301896942	13.1271793688975	-2.78259070423665	23.0312653123997	6	3	3
10	1PJ5	1	92.454747	-1.21	13.3	-1.02353419872177	2.82257071761218	-1.11328376900738	12.3398896143244	-3.09608316241066	40.2768874249646	7	3	4
11	1PJ5	1	94.113354	-1	11.86	-0.908525063547006	2.75360099699458	-0.960844305814896	12.2873475970878	-2.16631687254242	15.2617131439759	4	6	-2
0	1PL8	1	22.893289	2.12	2.3	2.43263071021507	1.17009515173756	2.31440038146171	1.2729009248698	-0.370663293776274	14.0965879245564	2	0	2
1	1PL8	1	31.087474	1.44	4.07	2.40134676084282	1.27151213274844	1.41346930020024	5.37867646436069	0.362677819420507	2.32360746398491	1	0	1
0	1PN0	1	29.807065	-0.47	11.15	0.161910707691429	13.0029416109176	-0.243459630892581	9.05065786077407	-2.06813745560199	17.8943252854046	3	1	2
1	1PN0	1	30.895237	-0.83	8.12	0.19308515657676	12.9340642995923	-1.6598961861712	8.62685239794034	1.94729353501946	0.705091343301745	2	1	1
2	1PN0	1	36.441846	-1.95	17.19	-0.214425027918901	16.976941908462	-1.93321235329226	15.0517683557891	-3.69372463574165	29.4896685499925	2	3	-1
3	1PN0	1	42.074796	-1.76	17.23	-0.217624672677334	16.5452505456211	-1.96468321994411	17.38701687544	-2.04459799234453	16.9492866074969	4	3	1
4	1PN0	1	49.156526	-1.3	18.08	-0.17520732275737	16.6209290467346	-1.35256404197665	18.1942962278617	-1.86244588773686	18.459570520219	5	4	1
0	1PNO	1	17.08737	-1.76	16.72	-2.08957967182348	21.5266382735214	-1.63658239272252	15.5882158522386	-1.64016061606161	14.0247080065805	3	1	2
1	1PNO	1	26.841205	0.31	8.36	-2.04465463903298	21.3159563752333	0.902935280333587	6.29525607989614	0.513333448094816	2.92921369735675	1	2	-1
0	1PR9	1	23.930185	0.15	3.22	-0.201687396661954	4.46505703511515	0.59019184129513	3.19428918000612	-0.622932376663124	2.27098881001553	1	0	1
1	1PR9	1	28.088344	-0.18	9.01	-1.29915747459344	14.6244382515786	0.233695623266694	8.675166812228	-0.694650915097519	4.02836738685286	2	0	2
0	1PS9	1	18.73628	-0.74	12.9	-1.18348628056575	4.31405113467852	-0.695024283887885	16.0404116610952	-0.409594181316287	15.7998755629813	0	1	-1
0	1PYF	1	15.26205	-0.83	11.77	-1.11080019864727	13.4797197625884	-0.191111019359398	3.38271782443459	-1.23408303335733	18.8074551035917	2	1	1
1	1PYF	1	23.643521	-1.46	12.05	-1.37702425139164	14.2380192136817	-0.937138004462693	7.16966651672845	-3.01689262342436	23.3068973521303	2	1	1
2	1PYF	1	24.334519	-0.34	4.49	-1.32105723699712	13.5221418744822	-0.0630329781166429	2.08357036462171	-0.0959454864415114	1.68912644367579	0	1	-1
3	1PYF	1	27.811825	-1.31	12.2	-1.3616394883917	13.4316471613173	-0.711329233059864	7.13781731032701	-3.53779023018654	29.9711178001133	1	2	-1
0	1PZ1	1	15.502538	-1.42	18.33	-0.352555339868843	15.9959360363814	-1.16691925003384	12.6748122777115	-3.16763227638665	30.3650294723918	2	1	1
1	1PZ1	1	17.49402	-0.03	7.39	-0.498186412895001	15.3279050771491	0.594595167686361	4.87191093438795	-0.757526602621228	2.6414246302995	0	0	0
2	1PZ1	1	19.159961	0.18	7.77	-0.557648716973534	15.2355843226104	1.03899036913439	1.16510485014239	-0.818209790661612	13.452605121468	0	1	-1
3	1PZ1	1	25.035967	-1.27	12.73	-0.564728891703108	15.446889585848	-1.11459601159053	10.6862356395218	-2.46219748085927	16.0436437243736	0	1	-1
4	1PZ1	1	40.038614	-1.75	18.17	-0.437598183438767	15.0158899809115	-1.80324168023596	16.2693362248968	-3.07609968702787	37.9534449609378	3	3	0
5	1PZ1	1	44.277085	-0.19	8.47	-0.565061653675805	15.4480163073675	-0.308458320043038	8.22873146710077	1.08892659822884	2.59930065647442	2	0	2
6	1PZ1	1	50.325447	0.55	12.58	-0.564469774335703	15.4434190584804	0.653906498439005	11.9032929230064	0.903264508582655	16.1985643288172	1	2	-1
7	1PZ1	1	58.189804	0.11	7.89	-0.470976746901365	15.1998420536647	0.248547761464257	7.70512733422158	-0.561638632035511	2.91265059412178	2	2	0
0	1PZG	1	17.291915	0.8	5.65	0.579934096307317	15.3700465884968	1.04710797626197	1.67718675931874	0.651848790635329	1.81116724274401	0	0	0
1	1PZG	1	31.261902	-0.06	9.7	0.390600686206232	14.363512596842	-0.278543682218215	4.44297768266883	0.35	24.92	1	1	0
0	1Q4G	1	21.047171	1.19	7.81	4.12453522704486	0.13	-0.178785177784399	16.7176493093208	-0.691624267462064	2.57227874514621	0	0	0
0	1Q5D	1	17.691988	-1.66	26.28	-0.259485915805631	13.8145411087643	-1.84188207432994	32.3332201048025	-2.67094847950698	28.7051558061829	1	3	-2
1	1Q5D	1	34.223549	-0.71	16.51	-0.0442190392473099	4.34507577930326	-0.673228221508429	18.8818943117037	-1.57	18.32	2	2	0
2	1Q5D	1	35.257176	0.68	5.25	0.048771533227973	3.98799184437126	1.32320264744614	2.97070302719939	-1.78660183986343	18.2430496293059	2	1	1
3	1Q5D	1	36.272109	1.59	1.27	-0.0116981937934833	4.50561441368536	2.43066186538028	0.399936415396479	-0.93589193776075	2.23323594094241	0	1	-1
0	1Q5M	1	19.014237	-2.07	21.22	-1.84877175334473	9.18014319671245	-1.94754060964115	20.5226757761151	-2.55124112769625	36.0124331213126	3	0	3
1	1Q5M	1	22.257363	1.15	11.19	0.535705752413364	11.6084706685189	2.49125730407175	2.65768633876069	-1.97087920797142	34.3226916316735	2	2	0
2	1Q5M	1	22.671354	-1.42	18.41	-2.02398007057422	18.5892316560965	-0.49378371468746	8.04005215234627	-3.29333899823163	46.0086971916997	1	4	-3
3	1Q5M	1	24.725483	0.37	9.26	-2.0734862391151	18.7503054232269	1.15585819358677	5.36567633952194	0.464882703081232	10.8943935338559	1	2	-1
0	1Q7B	1	18.593826	-0.28	10.57	0.334836949351122	1.8192956197895	-0.252055971280511	10.0390281573067	-1.56371126964035	29.4871620896508	1	1	0
1	1Q7B	1	20.870127	-0.46	8.26	0.506505521866983	1.71195861218782	-0.257753065246444	5.11432929633743	-1.56804409304227	19.3232633477931	1	0	1
2	1Q7B	1	24.551987	1.14	8.32	0.584988033117028	1.67124833296039	1.79391926192527	5.68722710757186	-0.35	26.07	1	1	0
0	1QFJ	1	16.120709	2.61	6.68	3.99092271256346	0.164534154958014	3.661770095507	4.02691452911932	0.443965592621637	14.965579956557	1	0	1
0	1QFZ	1	15.079076	-0.69	5.14	-0.398297706023918	2.46595617215182	-0.774789953024235	2.23755106540698	-0.864120158601823	10.1000208035678	1	0	1
0	1QGJ	1	15.874328	-0.53	18.62	-2.91349696166713	45.3535218548064	-1.49573558080654	12.9277663678554	2.83878648561959	0.728540575216508	1	0	1
1	1QGJ	1	20.758054	-2.4	27.17	-1.59147789396873	25.2695833603051	-2.37927688114463	26.8432468523952	-3.21434337056824	29.5902938319573	3	0	3
0	1QI9	1	16.253701	-1.51	27.31	-1.05380091317647	25.6980843028732	-1.33701457579395	23.5745975037382	-2.20278822656617	33.0431859577111	3	1	2
0	1QKS	1	15.879529	-1.63	15.52	-2.32286948292788	23.0504219362122	-1.88074317228295	15.8056815414049	-0.575777062155501	6.88473336778753	0	2	-2
0	1QMG	1	19.073141	0.3	13.73	0.97000994780524	12.2000157333489	-0.619119019425032	20.9252076818797	1.35940884722867	1.71724323564637	1	1	0
1	1QMG	1	19.915544	-0.89	20.49	0.840673064000215	13.3287016969268	-1.38137070482417	24.6582862884858	-1.64336847253454	17.3131732399832	1	1	0
2	1QMG	1	26.618185	-0.47	17.51	0.928850826797482	13.2957866303394	-1.05215654412163	19.1201751472066	-0.259898517991399	17.2668308530058	2	2	0
3	1QMG	1	32.745536	-2.21	22.86	-3.03640346776903	46.6748237266101	-1.80414183236002	15.0717788702792	-3.09191807200907	30.7637145984482	3	6	-3
0	1QO8	1	22.460484	-1.6	15.29	-2.81375743331395	20.7392189217847	-1.58997776517079	12.5556943675268	-0.618909729768155	18.1806520295315	1	2	-1
1	1QO8	1	25.578748	-1.46	25.06	-3.18742748850006	41.70025678351	-0.775474611355608	20.5039339731215	-1.63486680167312	20.4500419484324	5	0	5
2	1QO8	1	26.834222	-2.54	27.52	-2.80899101972224	20.3583824758067	-2.18193287275608	22.4586435069492	-3.49021764428961	49.6633316260239	2	4	-2
3	1QO8	1	50.138788	-1.52	23.2	-3.29059728959633	42.0761602132261	-1.58179275729915	22.0839770077585	0.680221162607058	13.7811585373261	4	3	1
4	1QO8	1	57.934962	-1.23	20.09	-3.24845835987168	41.028347738933	-1.29017759505975	19.5941676478789	1.59061803190303	2.02663576110186	2	4	-2
0	1QOR	1	33.045567	-0.06	9.27	-1.09758094704862	6.00850902741513	0.580622917601651	7.44718950894826	-2.16941858573653	23.2670166151558	2	0	2
0	1QPA	1	17.134228	-1.65	30.21	-3.71170491513402	49.4103347017182	-1.35316123675812	26.4789580150339	-0.0654102121342645	16.6623629165	1	1	0
0	1QS0	1	17.463517	1.03	8.38	-0.375048541921281	23.8131003698818	1.53302576293364	2.01019478706665	1.67122628127877	2.57135178933659	0	1	-1
1	1QS0	1	77.063208	-0.27	11.59	-0.440702215807659	24.5609576917113	-0.392374924145245	11.3279934759316	1.76188195082708	0.914660528852745	0	9	-9
0	1QSG	1	30.659602	-0.43	10.08	-1.62016353754779	20.7736117326397	-0.297021665409303	8.66725541140532	0.639545736715438	1.32832605913588	1	0	1
1	1QSG	1	50.235594	-0.45	11.14	-1.5987151152501	20.9185465593527	-0.0903208195713278	9.2098118009419	-2.16804774311951	15.2944009225335	3	1	2
2	1QSG	1	118.078793	-0.57	16.94	-1.57006886531835	20.7029546862409	-0.584590630458173	17.3365648714181	1.21287782978584	1.85055650704909	3	8	-5
3	1QSG	1	118.336047	-0.42	14.8	-1.57006886531835	20.7029546862409	-0.409637561425101	15.0334056097452	0.844553190812496	1.33735541133804	5	6	-1
0	1QV1	1	20.296046	1.31	4.71	0.180841439990086	1.75085781558425	2.59940527964956	0.676344172788531	0.147992184306807	15.7147340172065	0	0	0
1	1QV1	1	23.758227	0.52	11.16	0.21807947821905	1.6762735348167	0.724335771088275	14.1859406223901	0.244143930407276	14.0980014720805	1	2	-1
0	1QWL	1	36.222503	-0.94	16.41	-0.233026244737617	3.91818042457357	-0.663161229511697	12.9313063231091	-2.7528666675069	41.7506214068754	1	2	-1
1	1QWL	1	39.569037	-1.53	23.18	-0.184898183722488	3.69619394943427	-1.23567210446348	18.6272424073059	-3.35	50.75	2	2	0
0	1QX4	1	16.965637	-0.72	4.04	-0.495870030632049	2.45425487198708	-0.361744759585966	1.92601631660609	-1.31086881137343	7.82339245993168	1	0	1
1	1QX4	1	16.971704	-0.43	4.14	-0.540605534376437	2.47831818961418	-0.414974453703404	1.98634855620038	-0.330482950503823	8.84850747300006	0	0	0
2	1QX4	1	25.192584	0.81	4.26	3.41838319596319	0.281167277553807	0.764139209747446	1.92668347151835	-1.73566691766773	15.0961326030771	1	0	1
3	1QX4	1	29.169359	-1.83	14.71	-0.493828584878941	2.42562092866602	-2.08020564225794	16.8726886391436	-2.2924896139464	19.196388914625	1	1	0
4	1QX4	1	36.685629	-1.45	14.19	-0.555302096820949	2.48921625277805	-1.90089955542932	13.9924134428389	-0.35	25.03	1	1	0
0	1R31	1	15.983544	-1.18	10.48	-0.386128488917527	6.28442023890431	-1.14627945971594	15.9236461068512	-2.03307267874244	8.2670798304774	0	2	-2
1	1R31	1	16.533723	-0.56	5.46	-0.602424014733995	8.43579525478698	-0.461198694592013	4.77145223548027	-0.636939862013593	2.53372248207484	0	1	-1
0	1R9O	1	25.33601	1.59	5.78	1.16041881621796	8.05068257415347	2.08283454990332	6.29944494293585	0.684961508860102	2.19595445230567	0	2	-2
1	1R9O	1	30.281177	1.55	11.9	1.1305449481542	8.33908666681793	1.84788352235203	10.2407484459554	0.848462496942711	21.8479416890868	0	2	-2
2	1R9O	1	31.848473	1.71	4.77	1.15019182220552	8.29560407605414	2.07758836445585	3.14123534122611	0.204042696476041	9.9247484697703	1	1	0
3	1R9O	1	35.3842	1.38	3.71	0.388040271663516	10.5661882530057	1.99629031588007	2.73028163405758	-0.823388856143978	2.19145583877661	1	2	-1
0	1REO	1	17.889563	-1.26	19.39	-2.322194124812	27.0848736736378	-0.594873292379539	15.3632183735597	-0.979741467751864	16.1527171534095	2	1	1
1	1REO	1	30.30184	-1.59	24.68	-0.837788816401476	19.196024514662	-1.26627870471966	21.2257384302555	-3.83791845429051	45.6855203542179	4	2	2
2	1REO	1	30.565622	0.3	13.17	-1.33362816972428	19.7743666854444	0.36607005905194	12.5520454600377	1.8042984714747	8.70597631862217	3	1	2
3	1REO	1	35.010295	-1.04	20.82	-0.775562478775942	18.7032480231306	-1.16780448296267	22.1236199142718	-0.518241735091174	14.9482154143053	3	3	0
4	1REO	1	44.528641	-1.26	14.94	-2.35344146912021	26.1190416953595	-0.94256126048547	12.9421155715922	-2.10094473200459	15.2656868561775	3	1	2
5	1REO	1	45.048281	0.41	14.85	-0.784229832720311	18.3455247296697	0.170762043618536	16.6860536602083	3.01675037222091	0.373533234074423	3	1	2
6	1REO	1	46.098011	-1.58	19.7	-1.35862015589043	19.9196400944053	-1.46610983268212	18.2772548268038	-2.84327291864065	31.8273469246503	4	3	1
0	1RJW	1	25.026111	1.14	4.87	-0.808089331092753	19.5380642125917	1.73499804645516	1.05096260414963	1.34831805091464	1.17843487160962	1	0	1
1	1RJW	1	65.621614	-0.66	16.77	-0.723073529354952	19.1170785863573	-0.481803218799796	16.0128375077109	-2.58373338147308	22.8935796162575	4	3	1
2	1RJW	1	68.2915	-0.74	17.27	-0.657914852685141	18.7786772539702	-0.563256380078783	15.5033204333316	-3.53458662662235	42.3639628254142	6	3	3
3	1RJW	1	78.135366	-0.02	11.38	-0.73583507598345	19.3927586981183	0.105345397537122	10.4701865004021	-1.28204178058412	17.3072260556351	6	0	6
4	1RJW	1	79.259651	-0.69	15.91	-0.735067687770166	18.7264009612834	-0.527516649896362	14.9037458885998	-3.14591921951219	27.8911913712737	4	3	1
5	1RJW	1	79.750945	-0.77	16.08	-0.801534003462399	19.4975526564991	-0.645523247665909	15.0614860673766	-3.05832378404106	30.0326525335425	6	3	3
6	1RJW	1	84.973909	-0.2	11.05	-0.740624183478081	19.4220341194043	-0.0667105771056682	10.0571585999947	-1.53345515383441	16.8443045686414	7	0	7
7	1RJW	1	87.609372	-0.55	13.84	-0.740665430817433	18.7585120738706	-0.536472388467024	13.8617665004169	-0.599302215515851	6.37695362394696	7	5	2
8	1RJW	1	97.126333	-0.65	14.39	-0.776609584886039	19.4066812067289	-0.597182385002767	14.0284107638327	-1.45161034877378	15.6244612669654	8	5	3
0	1RLR	1	26.28304	-1.08	17.81	0.692010234383961	13.7638365344991	-0.903453617883058	14.8204842576277	-3.64056040079567	33.5131697438738	2	2	0
0	1RM4	1	15.579955	-1.54	16.15	-1.36043377281748	19.9353981687069	-1.84508267855522	16.2313781305791	-1.43624689843292	12.5467335637485	4	0	4
1	1RM4	1	26.069742	-1.86	23.73	-1.28944592702413	19.4850117164978	-1.92802978860436	24.0480585743663	-2.19380632280409	26.6679417078934	3	1	2
2	1RM4	1	29.90735	-1.04	14.91	-1.35650304839624	19.9141300255215	-1.19156299956551	15.8382944116297	-0.161539616273214	6.52417592154782	5	1	4
0	1RM6	1	38.453738	-0.47	9.71	-1.55811752702166	18.2531081102334	-0.57123857846952	9.38770367488111	1.51671060076003	1.64531153051891	1	2	-1
1	1RM6	1	57.143629	-0.74	12.17	-1.53466627184741	18.3496222850199	-0.587303696345841	10.8228521610809	-1.3527862618926	18.7331713548382	2	4	-2
0	1RSG	1	30.095396	-0.95	14.08	0.138152847971307	14.1797631935745	-1.20181876460383	13.3539145317484	-1.01112959056421	16.2916093552023	2	0	2
1	1RSG	1	36.457756	-1.22	14.7	0.452439693397803	13.2645508144121	-1.29749251930685	12.0766301232685	-2.51962826686481	33.497758693778	2	3	-1
2	1RSG	1	42.583533	-1.42	21.47	0.42864050104754	13.2549469142966	-1.27121759271437	17.0782121085731	-3.64692591832889	51.0422950759528	2	5	-3
3	1RSG	1	45.985402	-1.61	21.89	0.365347995427797	14.6919755725837	-1.61050779849064	20.7314410593174	-3.21414374717379	34.4271684670653	2	6	-4
4	1RSG	1	73.654117	-0.77	10.89	0.315357767261748	14.8088347615437	-0.870599030038004	11.1202267678693	-0.391702337155012	2.14614432300098	2	5	-3
0	1RX0	1	20.474365	-1.74	16.45	-0.98002607183677	2.60466847488517	-1.57709398016803	16.9565225418728	-2.94771970088004	30.4850465188699	2	0	2
1	1RX0	1	32.826203	0.75	9.75	-0.572232168720116	11.0002303235919	0.647849924749248	10.1389080085268	2.59081913450563	6.59836768622521	2	1	1
2	1RX0	1	36.928141	-0.43	14.28	-0.603957981412647	12.3467795321278	-0.0940085315684306	13.074185763239	-2.50592171447509	24.9024523327319	1	1	0
3	1RX0	1	93.253445	-0.78	15.08	-0.632233378529319	11.4742529023986	-0.940952125319072	16.3419126641563	1.27	1.29	6	8	-2
4	1RX0	1	94.871341	-1.08	15.85	-0.638612761031035	11.4582691687984	-1.05328987436591	15.8414579894913	-2.55104799188053	23.3371243858038	7	7	0
0	1RYD	1	32.927842	-1.81	22.16	-1.67263516117117	16.2044457887854	-2.27522993025127	24.0074679817159	0.298744356724227	19.4676305685738	4	5	-1
1	1RYD	1	36.561684	-1.43	13.28	-1.56061985278253	16.048268766145	-1.45215738455704	14.7019950899559	-1.16219965003628	2.23670052494559	4	1	3
2	1RYD	1	38.953576	-1.71	17.45	-1.56468247298459	15.5401628215755	-1.74189211883763	17.903262474866	-1.70974854484498	16.7817228161754	4	1	3
3	1RYD	1	55.596587	-0.67	11.16	-1.63439171060602	16.0393322013365	-0.516504282272905	10.6208068156813	-1.05482905256631	11.1176577390902	6	1	5
4	1RYD	1	72.483026	-0.73	7.8	-1.5323661580317	16.11038545856	-0.648195560235444	7.58359811252144	-0.90795	2.09331093004769	3	4	-1
5	1RYD	1	79.861108	-1.01	7.6	-1.56530932779231	16.0014885024441	-1.07345686970152	7.1306186073731	0.7267059139861	5.01699305152628	3	5	-2
6	1RYD	1	86.957223	-0.91	7.45	-1.56501089379519	15.985462598616	-0.95286208523067	7.01370700636612	0.730424099629756	4.98795355099292	3	5	-2
0	1RYI	1	16.060244	-2.19	28.42	-4.05240899515546	44.9532391174787	-2.67984061125917	30.2078052720185	-0.17557117482974	14.4678499468344	2	1	1
1	1RYI	1	18.58454	-2.1	29.02	-2.69030879742954	29.0241040016934	-1.27007556810168	28.4072850510641	-3.37354576125398	30.3099262608928	2	2	0
2	1RYI	1	45.076521	-2.31	29.32	-3.86127223670464	42.613419943806	-1.90715615767454	24.9208857850827	-3.70068942242992	47.6007795813226	8	3	5
3	1RYI	1	51.736454	-0.47	8.94	-3.58682603899218	39.113395781077	-0.0368452932466566	4.48857736785769	-0.939559822181803	15.2375475807272	4	1	3
4	1RYI	1	54.712678	-1.69	21.73	-3.84525633407053	42.1931018005158	-1.40711554635737	18.9938040354217	-2.07247345396498	26.1323321108518	5	5	0
5	1RYI	1	57.234679	-0.82	11.75	-3.77514551811565	41.0831363785066	-0.519243001525157	8.29739975403928	-0.801769885489346	16.6250079234207	4	1	3
6	1RYI	1	74.360946	-2.19	26.33	-3.80931560643831	41.8050754316314	-1.93706081709001	23.3777776169804	-3.80624381199047	48.5232609706566	11	5	6
7	1RYI	1	80.338311	-1.35	16.31	-3.74773493655248	41.1756864030253	-1.23247332583766	14.506412309421	-0.420693602567229	16.9284548764239	6	3	3
8	1RYI	1	82.637643	-1.59	20.46	-3.77717365930438	41.1053749859466	-1.50715263367297	20.1122721786062	-0.681515215010444	4.12176024072702	8	4	4
9	1RYI	1	82.821362	-1.55	20.08	-3.58984625678912	39.1554601144172	-1.45739979495695	19.7047051208006	-0.796014840662305	5.06997423466504	8	4	4
10	1RYI	1	86.898706	-2.3	27.39	-3.62293326246817	39.2525375215174	-2.2228551615321	26.6779568609628	-2.05	26.1364649984576	11	8	3
11	1RYI	1	90.98853	-2.16	26.33	-3.78625995756612	41.2051353575535	-2.0690525485531	25.2478605428983	-2.00196524936384	29.6569919849339	11	9	2
12	1RYI	1	101.046445	-2.01	25.08	-3.77010784676797	41.0279810086568	-1.98316741479415	25.2716352804408	-0.680308677045106	4.08030490413068	13	6	7
0	1S1P	1	19.765806	-0.6	9.85	-2.23357859517049	18.6804028704132	-0.0986177193265123	7.90146892370902	-0.120636444007668	5.84346648120885	2	0	2
1	1S1P	1	21.730371	-0.46	7.33	-2.23413488726718	18.653754013724	0.0573660046649387	5.14804449696195	-0.105457731140223	1.97130547955494	1	0	1
2	1S1P	1	22.468122	-0.53	7.92	-2.19558269913474	18.837512284092	0.122763787600035	6.07341484395829	-0.829125338185649	1.86665793569086	1	0	1
3	1S1P	1	26.085054	-0.82	10.15	-2.15737882369145	14.5012804216667	-0.730604526350091	6.59403529411067	-0.038280082117567	18.5379637545933	4	0	4
4	1S1P	1	35.437494	-1.69	12.09	-2.33704311664022	19.3086229738155	-1.41286535550261	9.8462416110913	-2.77512966009151	18.8350188454078	4	0	4
0	1SBY	1	22.706123	-1.01	8.35	-0.238820917190925	2.34863225540152	-0.553059152413345	2.84575817904667	-2.60431235493917	24.2593560937734	2	0	2
1	1SBY	1	23.032552	1.53	2.06	2.21667464032647	0.784541424157115	1.71298848919302	2.56225776158257	0.760522709808442	2.3277837422471	1	0	1
0	1SC6	1	25.035068	0.18	6.32	-0.996257018798008	10.6087159447826	0.854861581462507	5.41483482966343	-0.689350816711632	4.33399935566022	1	0	1
1	1SC6	1	30.049647	0.28	7.02	-1.01922056254759	10.959370754393	0.752928451485838	4.66172237764695	-0.209618643031784	12.1681864914425	1	2	-1
2	1SC6	1	34.344568	0.35	8.77	-0.976500928031231	10.6123653182689	0.860859764411061	5.14620603629339	-1.53509810230935	31.306164330011	2	1	1
3	1SC6	1	38.369713	-0.73	11.41	-1.79691789488347	23.6886623625874	0.0174600302129912	3.27162025057842	-3.93693292409816	45.6521896627525	2	0	2
0	1SI8	1	31.380181	-0.62	9.23	0.012311199883281	2.3458857387098	-0.650504695733959	8.84348838399439	-1.1582795863915	18.1580830754674	2	0	2
1	1SI8	1	36.422813	-0.65	13.02	0.0600555346554164	2.27680643883525	-0.687229847823082	14.2429296676267	-1.05565896714778	16.8272156756035	2	2	0
0	1SIQ	1	33.38538	-0.8	7.28	0.635063105195311	3.83453860883772	-0.938259540298247	8.92752000967722	-1.89990506723793	2.17990506723793	2	1	1
1	1SIQ	1	33.679732	-0.21	11.43	0.629849784574024	3.12618080241806	-0.305310081043642	11.7592273554843	-0.66028068275155	18.4042823454646	3	2	1
2	1SIQ	1	51.339599	-0.02	5.92	0.653868997189196	3.1720826675916	-0.242148154537954	6.78304569620748	1.0398568205569	1.86423945931692	2	2	0
3	1SIQ	1	95.368266	-1.51	21.02	0.628893853334509	3.05145982826001	-1.78878656554073	23.2735253388938	1.00798221695084	1.87796990318424	6	7	-1
4	1SIQ	1	100.209506	-1.79	21.39	0.654596442783739	3.22645372195886	-1.9327467238607	23.2013482303779	-1.89248443113441	2.17248443113441	9	9	0
5	1SIQ	1	101.555282	-1.64	22.38	0.626904557700645	2.98153488468959	-1.88076573242893	24.3884817298698	0.718734990631836	2.19129068871365	10	9	1
0	1SMK	1	18.95073	-1.07	17.81	0.574514490485497	18.6718585628061	-1.72649597494195	21.8785767204069	-1.07777658772411	8.4739984123284	2	0	2
1	1SMK	1	21.89096	-1.37	20.39	0.555897181223085	18.6651110932589	-1.31271887401078	16.6092739242913	-3.2456537259478	32.5826139763215	3	0	3
2	1SMK	1	23.553561	0.06	15.57	0.507844882414621	8.92653397685536	0.883503961601933	11.4240225608574	-2.45262432812627	32.7898408623235	2	4	-2
3	1SMK	1	24.074602	-0.22	10.14	0.577802969487355	18.1698413722563	-0.205570407892824	10.9530223594301	-0.829241597460952	2.37120176188983	1	0	1
0	1SNR	1	16.212005	-1.21	14.32	-0.432117579831018	5.36099103389162	-1.35362288622245	16.8182588627956	-1.81898454780563	19.4565545115469	1	1	0
1	1SNR	1	21.738111	-1.02	16.83	-0.459303321317282	3.59629006762002	-1.18765085833622	19.5352932648752	-1.11706900061473	22.6041650693836	1	1	0
2	1SNR	1	28.730199	-0.87	11.36	-0.511307399395049	4.20727597717239	-1.04319386098807	13.8712562793347	-0.620419048784498	9.63879335135776	2	1	1
0	1SNY	1	25.97247	-1.49	17.17	-3.20487080332273	23.536731268439	-0.901154913687203	12.322753803729	-1.50988884464694	23.1406516737133	2	0	2
1	1SNY	1	28.359143	-1.06	11.03	-3.01261848104303	22.9767835346345	-0.69072605611903	9.83995265885199	-0.43836499429601	2.86623226909746	1	0	1
0	1SOV	1	22.035264	-0.9	16.52	-1.26872925112828	19.92690366914	-1.15405566409085	15.7433070111038	0.0234960309751281	15.2452579241048	3	1	2
1	1SOV	1	28.810499	-0.28	8.75	-1.23834956425254	19.5524477399887	-0.0120991245132636	7.4319513453968	-0.413593572795193	2.82568559592759	2	1	1
2	1SOV	1	30.685706	-0.33	8.92	-1.24393657135015	19.5711724650214	-0.100264370890136	7.61420599505063	-0.433795108441372	4.80422121436225	3	1	2
0	1SOX	1	19.101285	-2.08	21.43	-2.52365051859978	34.5061025231874	-2.19244361192613	22.1369591096972	-1.61437941820457	13.6939266499844	1	1	0
0	1SPX	1	41.277621	1.77	6.77	0.0630079149718773	1.25918674557192	2.23210126820072	7.06350042854819	0.999931513789433	10.205312440305	0	4	-4
0	1SY7	1	43.702521	-0.97	16.29	2.57671198998887	5.29345015622587	-1.32203696443202	17.4901847645032	-2.46360950195506	20.0306882552113	1	3	-2
1	1SY7	1	49.309108	-0.83	18.21	2.73688425473803	4.52942442972949	-1.0939658927217	18.5361660737848	-2.77694853644538	32.6871555437205	2	6	-4
2	1SY7	1	54.472612	-0.94	17.49	2.77198394696218	4.56884670113696	-1.31543291662119	19.8818141487182	-1.29175114179478	8.37966264809766	1	3	-2
3	1SY7	1	70.235151	-0.47	13.06	2.61769379957519	5.11569143904948	-0.559191881065612	12.3924682786066	-2.77695479675443	32.8041000616498	2	6	-4
4	1SY7	1	81.97784	-0.43	10.84	2.74099000922345	4.72645848673451	-0.600228195215594	11.4558341308649	-1.28820641058585	8.18089757811635	2	4	-2
0	1T2D	1	19.168636	0.87	5.65	1.20549117667931	16.0177261616584	0.988446980736993	1.64689126395013	0.226135062724942	2.48362854875987	0	0	0
0	1T3Q	1	25.302701	0	6.12	0.958696625534701	17.9119405726726	-0.736389141459417	3.92324792536434	1.47604427085537	1.64498281975982	1	2	-1
1	1T3Q	1	30.699414	0.78	4.8	0.25718095698903	21.3525256876357	1.03690910904178	2.06357392181647	0.0891670068323109	1.49135368081533	0	2	-2
2	1T3Q	1	84.025527	-1.03	18.45	0.225593673916157	22.0147195818074	-1.05549629250367	17.0967567965345	-1.83052556476048	35.1439334370996	9	3	6
0	1T4B	1	16.37496	-0.48	6.84	-1.41905533690881	7.54770857480884	0.270174834906257	3.90074575423031	-0.718749123418389	10.6511675636839	2	0	2
1	1T4B	1	17.130315	-2.04	24.16	-1.25373033007723	18.725536837354	-2.47097498421598	26.9344445988442	-2.22740738015119	25.7997852408015	3	3	0
0	1T90	1	25.822353	0.71	10.34	1.58183202888885	1.32854752765207	0.603253700692976	11.2386831493454	0.24930042174299	16.1420296093933	1	0	1
1	1T90	1	58.539459	0.03	10.21	1.59559920735586	1.32334735901706	-0.0969582339361642	10.8574238551996	-0.734050652050652	15.321477981478	2	4	-2
2	1T90	1	86.38353	-0.33	13.85	1.69936062421661	1.27798781141378	-0.39358802188751	14.1796251425434	-1.67796887306851	24.5623065299624	7	6	1
3	1T90	1	88.03718	-0.35	12.12	1.59920941628315	1.31915249037071	-0.46233951186211	13.1057819703271	-0.291599174950181	5.5921095405125	8	4	4
4	1T90	1	92.018567	-0.74	17.82	1.59560452365767	1.32333907398456	-0.900090922166767	19.3044403277569	-0.681025323343923	10.1116272629216	11	7	4
5	1T90	1	93.229481	-0.61	14.5	1.59551692499866	1.32348426701942	-0.588929329526645	13.5217821188103	-3.55693805698025	46.9801100328863	9	5	4
6	1T90	1	94.922258	-0.78	16.24	1.54544140860615	1.34737107363319	-0.847226305183439	16.4296367066042	-2.39945868900021	31.3659401675016	9	8	1
7	1T90	1	100.395355	-0.87	16.2	1.62108011080831	1.30807790365082	-0.880551251674442	16.4691420052156	-3.71355671747905	27.9293022487698	11	6	5
0	1TA9	1	16.752846	-1.68	23.63	-0.657922564644793	10.8148960276644	-1.48495963095484	25.3598447300752	-2.76149009632016	33.6457564131748	3	0	3
1	1TA9	1	21.368727	-0.88	15.76	-0.905724110023268	10.5284138574464	-0.6279925404195	16.2287098243151	-1.68663685138025	20.2546323594777	2	1	1
2	1TA9	1	22.773703	0.11	9.73	-0.610978449673862	10.194169861977	-0.510207636160474	12.9314281190341	2.40808352340828	1.41059854567611	2	0	2
3	1TA9	1	29.841726	-1.23	14.97	-0.653991384893109	10.798534129289	-1.5659886640649	19.1330851217433	-0.640618849320856	4.37162875830307	4	0	4
4	1TA9	1	43.677038	-0.69	12.93	-0.582504251196267	9.91606265526303	-0.654462278386268	14.8112421430268	-1.04808659551204	4.69470756485045	3	1	2
0	1TB3	1	20.635518	1.15	7.16	-1.06555474219685	20.2029748970798	2.0864893693735	3.71307013115995	0.786151530863213	2.46454956859304	2	0	2
1	1TB3	1	21.009293	0.63	13.49	-1.05444509043928	20.0417229287791	1.50526681327657	7.47297032625091	-0.107060394738741	25.9066338632131	3	1	2
2	1TB3	1	26.784564	1.15	6.15	-1.05398559035146	20.1368608284561	2.23966666309909	2.59972700278033	-0.363681267690106	3.80935235008787	1	1	0
3	1TB3	1	30.680001	-0.36	5.36	-0.215156093343367	8.82365091754295	-0.174760896207326	2.05696902942052	-1.2540318491378	16.165049275833	1	0	1
4	1TB3	1	31.87178	-1.27	19.02	-1.1834884771803	21.9153886237642	-1.91359076028876	22.7813360026697	1.17058957259499	1.80689785157141	5	1	4
0	1TLL	1	22.818034	0.05	7.12	-0.31889645392789	2.4373680307371	0.863436968056345	3.25774983416344	-1.24102094972067	19.1418344023726	2	0	2
1	1TLL	1	33.586569	-0.06	6.22	-0.269082028357952	2.38796419838561	-0.0230434995405712	7.35027269937697	-0.0273075522613912	4.7002867043464	2	2	0
2	1TLL	1	34.293162	-1.55	20.2	-0.264438269308598	2.36300757504527	-1.64559937530133	22.3172336869407	-2.40274194224753	27.5981638682244	2	5	-3
3	1TLL	1	40.172691	-0.17	9.98	-0.169136435231671	2.3520337393108	-0.261194258213948	10.0201116957971	0.368664294068839	17.5904034349352	1	1	0
4	1TLL	1	42.043571	-0.87	6.6	-0.266039456141873	2.38576535764155	-0.814425680740382	6.42827763563587	-1.86484262911074	12.221118949227	2	2	0
5	1TLL	1	51.123178	0	9.23	-0.387251699615445	2.47037340773426	0.226151254220108	9.17274208126512	-1.45303223434484	15.9603552563905	3	2	1
6	1TLL	1	62.373789	-0.98	14.17	-0.307604121283736	2.45522471325072	-0.963782144391692	14.8996130935067	-1.99701151187993	18.3505452807427	4	2	2
7	1TLL	1	64.88478	-1.51	19.37	-0.322537256542374	2.44018567675551	-1.50687998207272	19.2735188927733	-2.99743690280949	41.8766983299989	7	4	3
8	1TLL	1	86.614279	-2.06	25.06	-0.302088408702566	2.44501841936084	-2.24296304275347	26.5422419047617	-0.825766808380183	23.4489589917452	7	7	0
9	1TLL	1	88.321423	-1.93	19.75	-0.385555567500623	2.4799770153002	-2.00455243759213	20.3662623144922	-2.13403987757709	26.0168760801157	11	6	5
0	1TMO	1	16.314549	-1.42	9.68	-1.96116278106825	20.3730294555562	-1.11180942852075	5.8773167999713	-1.13187701854205	1.7923029700418	1	1	0
1	1TMO	1	27.56347	-2.09	25.17	-2.17287922184518	21.6212627865097	-1.92182186863407	26.1810397928336	-2.57775405279169	24.592147704074	3	3	0
2	1TMO	1	58.794822	-0.83	13.16	-1.99064865899597	20.5392338194174	-0.727852052217977	12.0601334090235	-0.346067506578657	15.6856670047876	2	1	1
3	1TMO	1	61.437073	-0.36	13.98	-1.93589135096733	19.8429237030407	-0.143421989681429	12.7893090746341	-0.5051587877007	17.5544996183218	2	3	-1
0	1TMX	1	15.691563	-0.58	6.29	-1.26492726401964	13.3421809756499	-0.0969982748376569	2.44926131337775	-0.348865114532932	2.7626738262646	1	0	1
0	1TQN	1	36.614791	0.69	10.86	-0.597338283188078	23.4882060845719	0.658702914830463	10.8519064910443	1.7883351899289	1.26214593671195	3	3	0
1	1TQN	1	38.512998	-0.47	14.14	-0.628458345189004	24.0584728692705	-0.515336760006242	14.5318360763826	-0.0290447317342474	1.245039264918	3	2	1
0	1TRB	1	15.089524	-1	13.95	-1.013560068681	14.8874252006433	-1.37183433474096	15.5444073958343	-0.488586160725681	10.7661672928274	1	2	-1
1	1TRB	1	32.390384	-1.37	23.39	0.430825915710104	3.06441269286824	-1.62930658437772	26.1973429837879	-2.03857134557286	31.3414396932373	2	5	-3
0	1TU5	1	25.853902	0.49	10.72	1.82278103498175	4.22635690812506	0.550312690749141	8.90872564492264	-0.610250382856056	20.035302514672	1	3	-2
1	1TU5	1	26.009454	1.21	9.68	2.05755947674686	4.02218402128487	0.390237753569641	11.7012455619992	2.45275414959798	9.28019852916876	0	3	-3
0	1TV5	1	27.060025	-2.27	18.51	-2.39405986696698	4.07108259467067	-1.94225129401832	21.8249940511752	-3.46164833808657	20.7505395580946	3	2	1
1	1TV5	1	30.728758	-0.55	8.55	-2.4267208897139	5.13164165160471	-0.114113409497039	9.45450903997913	-0.492060172637081	8.2144038028255	2	0	2
2	1TV5	1	46.562277	-0.49	11.29	-2.27161718518293	4.99079691932135	0.037885282431807	9.11647361399725	-2.79101128054095	37.1564992017836	2	2	0
0	1TXG	1	21.039208	-0.89	16.68	-1.55056563422138	17.6258038423922	-0.737563345313124	16.9407981058041	-0.596791085849879	15.06518482984	3	0	3
1	1TXG	1	21.58345	0.06	10.43	-1.56436490295889	16.022653410128	0.330794503570686	8.42648274457464	1.04954383142995	9.55825991233715	1	2	-1
2	1TXG	1	24.194956	-1.13	16.76	-1.55141333076313	17.6400916061599	-0.841466248699711	16.2097761323062	-1.56878404979681	17.4508295366729	2	2	0
3	1TXG	1	39.912527	0.46	6.71	-1.60204781636473	16.1054654998582	1.07723801259745	5.70705259506471	-0.936811244440582	2.64300615387046	2	1	1
0	1TY9	1	28.173018	-2.11	22.4	-3.22177001203351	43.4863861466741	-1.75050661055693	16.8527983524935	-2.18224166618854	19.3703660565724	2	0	2
1	1TY9	1	28.29696	-1.71	26.07	-2.83150601508201	32.4297544743941	-1.39803293818807	26.4260993067303	-1.71239077573873	17.7462473989132	3	1	2
2	1TY9	1	34.824678	-1.46	25.91	-2.99211363587798	32.9941127927781	-0.987913880628823	23.5422655565804	-2.06281651013955	29.5890430355998	4	2	2
3	1TY9	1	38.811737	-2.46	26.51	-2.80367041903981	32.0945317236384	-2.2350396425879	24.8312998453056	-3.52374328757438	31.0126619819471	9	1	8
0	1TYO	1	24.032924	-0.69	16.83	-1.44217241046991	31.0877299448749	-0.322802219233213	15.9785728744868	-0.954064612875795	3.28192837453521	4	1	3
1	1TYO	1	27.020342	-1.33	23.63	-1.47887049962134	31.2101881818368	-1.24524632669215	23.086523195649	-1.48543417117514	17.6302317838364	5	1	4
0	1U2G	1	18.594091	-1.77	18.2	-2.06451203106729	21.2687497774011	-1.57769659726081	16.9449418385469	-1.84366648661128	17.6096529432521	2	2	0
1	1U2G	1	18.879021	-1.72	10.19	-2.30158458008842	13.2929392693401	-1.94596103829249	13.179658797026	-0.797494072546751	2.45379370201025	2	1	1
2	1U2G	1	23.546794	-1.1	18.92	-2.28233369295705	13.2771272121591	-0.766033983770103	21.6714393240214	-0.68	14.27	2	1	1
3	1U2G	1	34.681796	-0.19	8.02	-1.84217320720853	12.070476184057	0.543305174533827	5.50399695951679	-1.91203387309918	15.4124278921271	2	2	0
4	1U2G	1	39.431112	-0.54	7.73	-1.87252752001409	11.7874760435077	0.0246277494187544	5.16927860243951	-2.57196199322285	18.9054843006737	3	0	3
0	1U3W	1	23.56758	1.12	6.03	1.54287431965439	7.66412910872036	1.74431978396404	2.63920389299695	-1.26456391213137	14.4615470613638	0	1	-1
1	1U3W	1	25.006694	1.28	6.32	1.67717065461545	6.59270926686284	2.21563062014128	2.41519511554435	-1.45686645396126	15.9682742102188	0	1	-1
2	1U3W	1	39.493481	0.89	8.19	1.81498437172592	5.05892219040302	0.871420835810377	9.21654186620384	0.0206390850622247	6.18119898576552	1	2	-1
3	1U3W	1	41.714118	-0.38	11.94	1.79783904450663	5.36773865559902	-0.294692545279033	13.7345647245625	-3.04461613361588	8.02282693980605	1	0	1
0	1U8F	1	22.655729	-0.7	12.66	-0.958689438492283	17.1529714853659	-0.656842437695952	15.141682129208	-0.57207461413913	2.7756187474252	2	1	1
1	1U8F	1	62.82562	-0.84	10.5	-1.66108084867066	20.652140671063	-0.747994161924156	8.82628820035126	-1.13331489947499	24.2894997613591	2	1	1
2	1U8F	1	72.795772	-0.45	8.07	-1.45410531834046	18.6963122044585	-0.294630218054091	6.48701848560775	-1.32707358475131	16.8313880481021	2	1	1
3	1U8F	1	77.347265	-0.34	10.52	-1.68821209174212	21.0581700503168	-0.257401958539132	9.89615509213922	-0.0742531524144048	7.58133074435663	4	2	2
0	1UB2	1	17.884567	-2.04	27.51	-3.75965390011952	50.3735296151648	-2.3839086025115	28.8320983061424	0.145486726523632	3.33667784126244	1	1	0
0	1UED	1	18.566254	-0.16	18.06	-0.23012453729405	16.928133062908	0.452417403491653	15.5805233221793	-1.19285747051661	23.7216141220037	1	1	0
1	1UED	1	24.477928	0	14.62	-1.09178390027915	18.6266746080745	1.61003683430086	4.28534297416364	-3.2438537212368	38.4527366436374	2	2	0
2	1UED	1	25.985239	-0.47	11.14	-1.18686781404809	19.6121983894625	0.903327560479404	3.78394493005296	-3.35200995261808	22.5012958764274	1	1	0
3	1UED	1	29.55475	1.09	4.62	-0.20235629978321	16.6076218578655	1.58164495767713	2.25709717461044	0.260325736024951	2.07362858872856	0	1	-1
4	1UED	1	34.879866	1.93	4.13	-1.10298175446759	18.6353929374069	3.00067882999135	0.796370006856663	-0.158138293669772	5.11426782157426	0	2	-2
5	1UED	1	35.575443	-0.97	17.83	0.350639707842302	6.79326369878339	-1.33248426673042	20.1046076265615	-0.523870479436996	17.764509443397	1	2	-1
0	1ULI	1	18.852448	1.32	7.79	1.19694950780402	9.71689493580866	1.54605376692773	9.72593944670422	1.06235229270207	2.37376638691838	0	0	0
0	1ULU	1	41.287094	-2.09	23.25	-3.7	49.7	-1.76003718298494	18.7877466822016	-2.31822468819473	19.9645463280455	5	2	3
1	1ULU	1	44.410029	-2.62	33.21	-3.7	49.7	-2.4438879365288	31.0222012213945	-2.77961352855259	32.2456356781904	4	5	-1
2	1ULU	1	49.98685	-2.25	30.92	-3.69661867601414	49.7033813239859	-2.32382599733512	30.1798336964265	-0.0817944778193388	17.0209504498264	5	5	0
0	1UMD	1	17.435765	0.6	10.62	-0.621306813884898	16.8281785326206	2.0221384269221	1.49437576533778	-0.973905469574624	22.8429862258809	1	0	1
1	1UMD	1	19.691676	0.12	16.92	-0.772276743658192	17.0581988241367	1.04132289191718	11.7558987218542	-0.930140402238122	27.9671331006288	2	0	2
2	1UMD	1	64.241911	-1.15	17.55	-1.205385148513	10.2245237974821	-1.09216280490669	18.0979829579555	-1.77	19.59	1	10	-9
0	1UMK	1	17.258655	0.04	1.93	0.336479654464519	2.024057255328	-0.453349624318929	2.0235763390643	0.236190660049373	1.75954079287929	0	0	0
1	1UMK	1	26.782831	1.31	4.07	0.333290354479788	2.02114712800166	1.97777250260542	2.33818849226906	0.149530032019065	12.980016575358	0	1	-1
0	1UP8	1	28.203282	-1.25	22.83	-2.04201790910831	31.8889419724655	-0.783460949666644	20.3128185897041	-1.97042770643035	23.2539912675929	4	3	1
1	1UP8	1	42.148036	-1.78	27.4	-2.08940460572404	32.4970103764653	-1.56474040358137	24.5254288221002	-3.17099353884632	45.2482618156735	4	6	-2
2	1UP8	1	46.600128	-0.29	15.18	-2.03842559084724	31.8611783645269	0.0427795904566232	12.6635960443399	-1.19920163053009	18.9731880028573	6	2	4
3	1UP8	1	62.744881	-0.43	15.71	-2.0356290510221	32.0005964022987	-0.0859492667707418	13.3918605521749	-2.53230531881051	25.0776319749253	7	5	2
0	1US0	1	17.71712	-1.96	22.6	-1.09520391271043	12.3846743097608	-1.93184962479586	23.4170094796998	-3.15614543130733	33.9438407813498	3	2	1
1	1US0	1	19.266802	-0.33	4.3	-1.1187781477223	5.70936977438228	-0.0863924373123598	4.72700234682227	0.148771279549327	1.52377559834272	0	1	-1
0	1UUM	1	36.557249	-0.52	4.52	-1.30221153708025	6.2470422405142	-0.132643174449346	4.39091397343132	-1.75836504861188	3.5378632233493	2	0	2
1	1UUM	1	39.118613	-1.63	10.72	-1.23879682982552	6.1503529245264	-1.22875004919531	7.94432472442503	-3.7	26.52	4	0	4
0	1UXJ	1	27.143299	-0.99	12.15	-2.54850406234111	35.8022318284167	-0.627784266673856	8.3905386143241	-0.723368303527069	2.8949475447094	1	1	0
0	1UXT	1	15.736038	0.1	5.85	-0.435342589613905	2.31101262618091	1.09728566761887	1.20745629947803	-1.24626315267024	21.9751053764642	0	2	-2
1	1UXT	1	23.278416	0.19	5.06	-0.464340157175458	2.30818976460909	0.0343381642591856	5.6014319049184	1.14825713542421	6.51659181025978	3	1	2
2	1UXT	1	23.46356	-0.57	10.4	-0.685786717039454	9.3838649461416	-0.227350438970046	8.2516519045061	-1.41779865023124	17.4378209405571	1	1	0
0	1UZM	1	19.947343	0.28	2.04	-0.691518435855745	2.50394215251618	1.17074036539416	1.45530485117871	-0.424827394507191	2.68068463343064	0	0	0
1	1UZM	1	34.836762	-0.94	13.9	-0.791824165568014	2.27435934420238	-0.91701726767209	13.1950430275696	-1.18221342911061	26.2629842468024	3	1	2
0	1V10	1	19.466582	-0.88	23.68	-3.01264214205883	48.3942034258357	0.33733302673169	13.3049693304652	-0.88017519957581	17.7108621711786	0	2	-2
0	1V59	1	19.256517	1.67	2.74	0.885058154448107	3.4121078786069	2.85844326084465	1.07517886614058	0.358412111109537	5.06921225595411	2	0	2
1	1V59	1	19.811649	1.66	2.06	0.792282584640527	3.51536102383875	2.68946608987646	1.12653432576251	0.748235628666397	2.22913034717187	2	0	2
2	1V59	1	20.301383	-1.19	15.08	0.255544863351138	6.5863053051911	-1.21879822582285	12.0143841815362	-2.742151116555	32.0852609027505	2	2	0
3	1V59	1	37.918591	1.89	2.14	0.746952064241564	3.80781638038129	2.12652932115075	1.56019321614555	1.88085772993972	3.20725666401791	1	1	0
0	1V6A	1	22.453723	-1.19	19.64	-1.60088129203616	34.6587252067001	-0.698379162252831	15.3460943880835	-2.119253704222	16.5824590102302	1	2	-1
1	1V6A	1	23.41912	-0.18	15.14	-1.29186045831605	32.6856979185894	0.573655588064563	7.9681203283453	-0.898086311624532	14.3709099802165	2	1	1
2	1V6A	1	71.672378	0.26	8.57	-0.595839369699936	22.5827850350155	0.522282446841828	6.62241489914008	-2.54607247395053	21.034744723165	3	3	0
3	1V6A	1	97.855498	0.01	11.61	-0.606353875808778	23.027204432147	0.0302046390739268	11.5443737070966	0.312356971787355	2.70983649427147	7	2	5
4	1V6A	1	98.342181	0.06	11.73	-0.587738797313088	22.8331401120322	0.0899478028393937	11.4747161484688	0.0744481086133729	2.15679153892916	6	2	4
5	1V6A	1	103.304049	-0.56	15.37	-0.552460363695588	20.9802100155142	-0.526169186961253	15.0506837957246	-1.477620105176	16.2293602798844	6	6	0
6	1V6A	1	111.701379	1.51	6.19	-0.620943520223105	22.8249971985492	1.77491602032085	4.99704070409094	-2.39048295246704	16.2600731131129	2	2	0
0	1V93	1	20.762508	-1.92	18.34	-1.14605584508726	18.790443342099	-2.22586268568709	19.0958908540008	-1.87341019867877	16.3546989937593	1	3	-2
1	1V93	1	22.762312	-1.84	25.46	-0.337857971806663	18.7388585223649	-2.35501299774167	28.125112445057	-2.01144772953797	25.0426232303717	2	2	0
2	1V93	1	25.275494	-2.12	29.31	-0.447173023903379	19.5995612036114	-2.6238663737288	32.9704166042509	-2.17805872486924	27.6461813570793	3	3	0
0	1V97	1	24.315369	1.67	7.71	-0.839875536512095	25.00870104613	2.13594087587777	2.58348565809853	2.97006302910042	2.84146173148244	1	1	0
1	1V97	1	48.776116	0.01	8.87	-1.00102051780653	26.4184600008265	0.182425793944423	6.60798201944084	-0.386817298606714	10.2747334252591	3	2	1
2	1V97	1	50.92068	-0.03	13.72	-0.962177866059117	25.6565093444897	0.196961390215417	12.1871622286169	-1.29375371409706	15.6694826169413	3	4	-1
0	1VDC	1	18.627971	-0.49	13.78	-0.774174938082382	13.4754512219611	-0.948168995185307	15.3993472663599	0.50912781658274	11.7486551760147	0	2	-2
1	1VDC	1	22.079465	-0.88	13.78	0.119281887127807	6.96798134614887	-0.791461336422646	13.1238425953766	-2.27700211105899	23.4490674921607	1	1	0
2	1VDC	1	25.66081	-0.9	21.78	0.717496113352542	2.98162475997008	-0.884434178476097	22.7199712643678	-2.75025023974941	39.6423852238987	2	3	-1
3	1VDC	1	29.804035	-0.43	10.04	0.809095695196582	2.93445482593149	-0.347291637385065	7.93356613851869	-2.16539908928812	26.4883188756462	1	3	-2
0	1VE9	1	20.60941	0.34	5.84	-0.673122942086534	14.4967559866136	0.767647550658548	3.19897695991514	0.537655815743844	2.4034156746277	1	0	1
1	1VE9	1	26.967151	0.45	8.1	-0.63531295592291	12.2874670111869	0.293177664634518	8.84861148104478	2.21441186653495	0.790126831497604	1	0	1
2	1VE9	1	27.499921	-0.71	3.8	-0.566928564555814	12.0095568445795	-0.603105117095263	2.31129702373266	-1.14456497603318	2.02972378390726	1	0	1
3	1VE9	1	30.106928	-0.71	10.21	0.212460721232979	2.24983261463959	-0.965475179980814	9.08813462229433	-0.485840428434005	22.1167797917312	1	2	-1
4	1VE9	1	36.820919	1.38	3.26	0.989950825758283	1.96528592350319	1.87097661597901	1.09697915431456	-1.30734988426451	18.205996005991	2	1	1
0	1VJ0	1	17.749702	-1.9	25.75	-2.14307200785902	28.1384725756474	-2.46407676347246	25.5591235764377	-0.811960738421354	23.8895588038613	2	1	1
1	1VJ0	1	23.898317	-0.71	15.74	-1.98441338400522	27.7113092055949	0.29718698746553	6.94040224892946	-2.37551233805708	29.3762970262874	2	1	1
2	1VJ0	1	29.236827	-0.9	15.64	-2.03818873004551	27.9869538773747	-0.328283573439979	10.6555300353357	-2.18869820382645	24.3147128073166	4	1	3
0	1VL8	1	21.480672	-0.18	12.29	-0.666465226444653	13.8222352129481	0.694089107470034	8.54983257210572	-1.65329526053404	19.2930883997473	3	0	3
1	1VL8	1	36.026593	-0.46	11.96	-0.703348196204298	13.8254312242697	-0.0494855242011722	9.40316534316506	-2.34515408942673	23.1430435461631	3	0	3
0	1VLB	1	21.530453	1.83	5.18	-1.35116182478951	12.3021555844214	3.05214637499604	2.66648984022034	2.191736207557	3.92447289257789	1	2	-1
1	1VLB	1	28.115222	1.42	10.33	-1.29261056480207	11.7147160721998	2.38513785245863	6.4558067826779	0.620022952636842	22.9725624821781	1	1	0
2	1VLB	1	29.403652	0.42	14.49	-1.27784945502537	10.9640820451081	1.58561496197101	12.3967015536631	-2.31130738129474	25.56540168839	1	2	-1
3	1VLB	1	52.569726	-0.07	14.33	-1.33927679853368	12.7233622524311	0.196481913768357	14.3860003275955	-1.33835468814677	15.7038551425214	1	5	-4
0	1VLC	1	26.822328	-1.8	20.33	-2.91935384976992	16.9483000184389	-1.9998461934452	27.2674906794096	-0.194739691208673	2.42332769525475	3	2	1
1	1VLC	1	27.678694	-1.6	20.67	-2.93194038165485	16.9856484278751	-0.780762123042123	18.3717044958546	-3.1800500636054	32.8000989987279	5	2	3
2	1VLC	1	27.7798	-0.82	8.72	-2.84762969510378	16.2321786870593	-0.385255833981382	8.2853098047219	-0.317822879536406	2.46747701832281	1	2	-1
0	1VLF	1	36.758785	-0.89	14.69	-1.54573971864224	18.3951954754905	-0.627769203489138	12.6184940222107	-1.73270295386218	23.0482887818574	3	1	2
1	1VLF	1	41.195264	-2.98	29.53	-2.42847937175187	26.4010433126917	-3.06689217322291	30.5299543947107	-2.8937586730714	23.5747664705455	4	4	0
2	1VLF	1	41.738588	-1.47	23.7	-1.67226221985081	19.0220933763843	-1.26063429283254	22.8551028396128	-2.28559609086948	31.1927415292021	3	2	1
0	1VLJ	1	19.30756	-1.5	18.29	-2.08344880923294	38.9832745661237	-1.43806507179876	17.1324421476763	-1.07782185896972	1.7547930543101	1	1	0
1	1VLJ	1	20.192524	-1.12	20.65	-1.10804245611591	36.2888449080524	-0.979947317612702	20.7043711925333	-1.46332821354568	2.77061973601232	2	0	2
0	1VM6	1	23.658342	-2.29	33.87	-3.10940975625116	47.1514165220232	-2.20573783891732	32.152705780907	-1.7566691323217	25.7788162890462	4	2	2
1	1VM6	1	25.23556	-2.2	30.88	-3.15427025328712	47.6022238403687	-1.95145864660735	27.6476191602667	-1.96969610113107	22.4083525216234	3	0	3
0	1VP5	1	15.24156	-1.87	28.09	-0.0905127325292761	12.0559040533832	-3.21495573627052	42.14858463546	-2.15	26.44	2	2	0
1	1VP5	1	16.683913	0.75	3.73	0.010070171607529	4.28278091279014	-0.0259925074145378	6.04703836914859	2.79396849631836	0.44496091998917	0	1	-1
0	1W07	1	18.539758	-0.06	6.84	0.952466526695236	12.2535326488155	0.103565638878421	1.32681892285238	-1.96004889721182	13.6167419289485	1	1	0
1	1W07	1	20.95231	-0.13	4.49	0.968290008733979	12.6392271037719	0.16345594556198	1.72313282036278	-1.49944352123511	2.40262450837715	0	1	-1
2	1W07	1	61.937608	-0.31	15.3	0.89116471009223	15.0745027068832	-0.487453735218058	15.9660760728225	0.545827122828751	8.27196843553472	1	4	-3
3	1W07	1	63.81991	-0.94	15.74	0.883704077867377	15.0687753122975	-1.04160895585945	15.661849312167	-1.47202645554876	17.2172608043277	3	6	-3
4	1W07	1	83.475045	-1.44	18.98	0.563075464413658	15.2420496870988	-1.56836196629463	19.2184296913278	-2.02241099936779	19.8350548799601	8	7	1
5	1W07	1	97.916742	-1.67	21.88	0.886016898819204	15.6022466237715	-1.81092982315095	22.729537115278	-1.35800474067038	11.1736215775262	7	8	-1
6	1W07	1	102.232819	-1.33	20.01	0.606372631360325	14.9023978713442	-1.55524575398546	20.5316703209815	1.10430902756115	15.306876370739	8	7	1
0	1W0D	1	19.258512	-0.17	18.09	-0.851085905078171	22.0738201829852	0.264422022046853	16.1060175506597	-0.371443814057284	17.9542382863467	3	2	1
1	1W0D	1	44.235482	-1.2	14.13	-0.592883342142599	21.6448123394627	-1.21844922862705	12.8280925465072	-1.68803830000627	17.0920253243904	4	3	1
0	1W1O	1	21.220652	1.3	5.02	0.889158691178665	16.1321463350829	0.601902966856154	1.50998123970011	3.04451701046019	0.532886963342398	0	1	-1
1	1W1O	1	21.296392	0.04	15.04	0.902139495169476	16.4239333608358	-0.133090185753403	14.0963384937492	-0.5807301390488	16.0989396358667	0	2	-2
2	1W1O	1	21.736	0.55	8.5	0.881640930949434	15.91779514687	-0.234126545382902	9.02732103690955	1.60632483931772	1.13897645757938	0	2	-2
3	1W1O	1	30.761366	-1.17	24.63	1.10454862935279	20.0195276708339	-2.16500056492538	26.4392078840134	-0.393480980892529	23.7207039296494	3	4	-1
4	1W1O	1	49.742961	-0.21	9.14	0.323895618674901	15.2948366812405	-0.0536639150535645	6.40507665498494	-1.90786134011829	23.9827562416298	1	2	-1
0	1W85	1	23.586256	-0.89	23.9	-1.07045388826176	21.487803120506	-0.310779188905389	22.6806838445909	-2.10583230911259	29.0849976137346	1	1	0
1	1W85	1	46.642792	-0.6	16.3	-0.936699175712071	21.4019610299518	-0.423616186372733	15.0846612357927	-1.63914408119891	20.4337592357061	2	3	-1
2	1W85	1	59.250456	-0.84	20.4	0.10848567005352	10.4338140801351	-1.10905438490795	23.3792667170564	0.85636713421958	1.18933916247633	0	10	-10
0	1W9Y	1	37.92801	0.22	8.71	0.793842876181519	16.4153504360558	-0.199614435722735	8.62416924786336	2.00381499790095	1.64227429129264	3	1	2
1	1W9Y	1	42.592624	-0.73	10.45	0.834151849300223	16.1586057677421	-0.702947350691164	8.63124972440882	-2.5913446125134	16.6553308660127	3	2	1
2	1W9Y	1	44.357927	-0.17	12.28	0.927199307326797	16.266293579191	-0.239725469111027	10.3396197742191	-0.964763478179932	24.0761521391429	3	1	2
3	1W9Y	1	54.6765	-0.45	9.44	0.871189113257955	16.2974526183073	-0.522920107050065	8.00378519355981	-1.33871856857121	18.3969497848239	3	1	2
0	1WDK	1	16.578998	-0.08	4.11	-1.62725507875791	5.44939432895822	0.8142392774655	2.36783656878896	0.37070345137271	4.8037736161567	0	1	-1
1	1WDK	1	18.998769	-1.56	13.69	-2.5	18.88	-0.955329450798704	5.55583559839204	-1.77326012406602	23.0339974896405	0	1	-1
2	1WDK	1	20.139072	-0.74	6.56	-2.5	18.88	-0.145104978293859	3.21153141697469	-0.411516882734762	2.12296143318235	0	0	0
3	1WDK	1	20.947726	0.34	6.06	-2.5	18.88	1.19692827490995	2.49170680649131	1.04427166517661	2.12234659087219	0	0	0
4	1WDK	1	36.385617	0.2	10.8	-2.5	18.88	0.813896319152744	8.49621686074736	-1.10449980861085	18.3858933712783	1	1	0
5	1WDK	1	51.087073	1.7	2.9	-2.5	18.88	2.27868011128049	1.22385352613025	0.864711411441928	1.66725651864648	0	0	0
0	1WE1	1	17.573207	1.26	7.94	-2.09784377988094	28.1789701536945	1.68280152363774	1.82203341560661	3.39277137942846	0.098013395405711	1	2	-1
1	1WE1	1	24.184739	-1.37	18.1	-2.23447455596104	29.5999857144979	-0.516989341201758	12.7972232056154	-2.72037812109709	22.5809461714215	2	2	0
0	1WMA	1	23.129897	0.33	5.8	0.346686402831019	1.4313527224882	0.743702055139528	2.34689820846906	-0.547039740849466	17.5296212152535	1	0	1
0	1WND	1	17.534131	-0.75	7.6	-0.0956699808428744	1.89829618990406	-0.46704735278895	2.70785040966168	-1.80610850103832	20.0480861950956	0	1	-1
1	1WND	1	20.129736	-0.5	12.97	0.249631787947154	1.90733653982235	-1.04506233065394	19.8870557527727	-0.0314229939803724	8.61165179604647	2	1	1
2	1WND	1	20.854285	-0.52	12.66	-0.693684868917544	7.92431991747875	-0.282082616929168	12.2565913156249	-0.910833848380405	18.7326322167992	0	3	-3
0	1WOV	1	27.546921	0.35	6.29	-2.01682239409215	26.0830915203855	1.24436462679215	1.88203034503508	-0.568612433560505	3.12708134965924	1	1	0
1	1WOV	1	31.174132	0.26	11.2	-2.07061815106422	27.9084137451924	1.12139316566138	6.33493624519495	-1.41523973460771	16.4854717440728	1	3	-2
2	1WOV	1	31.832692	0.54	10.47	-2.13843931192613	27.6781451320763	1.25922275794055	6.58985050559344	-0.0362152646751029	10.8802541518998	3	1	2
0	1WTJ	1	15.487087	-2.08	26.11	-1.33871648765401	18.0823923822971	-1.81403448954167	20.3378947828558	-2.85419019564251	36.677841082965	2	2	0
1	1WTJ	1	18.842278	-2.13	29.98	-1.45101172193682	18.3985740861676	-2.77004070814662	36.0108264425784	-1.4069077575257	30.1448462973901	1	2	-1
2	1WTJ	1	33.940025	-1.41	18.58	-1.42007738163812	19.1835333319014	-1.31029010038677	19.5308224240581	-1.82850404189932	14.1472460978306	1	2	-1
0	1WUI	1	37.953032	1.84	7.02	-0.667166654914252	9.68276407067983	2.06365324429498	7.75900542677757	2.66019901808359	0.591421687037778	0	2	-2
1	1WUI	1	42.622459	1.59	9.87	-0.342399084536683	9.26970028896588	2.17934381445829	7.68365925994056	-0.262981435614554	24.3148164071351	2	3	-1
2	1WUI	1	50.511008	1.61	5.43	-0.307873363332492	8.62935218642979	1.72596619539667	5.53415664516294	2.57324957633324	1.24203433269871	0	3	-3
0	1WWK	1	19.712556	-1.19	19.48	-1.68463960259859	30.2774398356219	-0.492822221542209	14.6395200053699	-2.17	18.99	2	0	2
1	1WWK	1	22.978479	-1.93	26.52	-1.67907922978759	32.8120980097483	-2.0720435021418	27.9128112662288	-1.87053222535883	16.2377559341577	5	1	4
0	1WYU	1	21.709785	-0.08	9.88	0.289540536171103	1.7232664403298	-0.520752449126274	17.1755569993293	0.6	0.97	2	1	1
0	1WZD	1	16.215184	-0.37	9.15	-0.598120505011047	11.3663086992675	0.282134078837461	2.15402961900156	-0.730733331862109	13.4437629375806	0	1	-1
1	1WZD	1	20.333248	0.51	16.94	-0.0938316464089242	11.8834363768036	1.19098621764232	14.2745338574794	-0.479277174182667	29.9050118710976	1	2	-1
0	1X0L	1	29.15667	0.87	13.9	1.02939759651876	17.0102120317915	1.32564332863647	11.5175517061275	-1.67991772236573	21.8739919832049	2	4	-2
1	1X0L	1	32.952775	0.81	13.63	1.01492452486666	17.2479036823093	1.35279192684798	10.7326984005162	-1.67017740045402	22.7090636328126	2	4	-2
0	1X0V	1	33.422883	-1.45	13.93	-0.174911844996994	11.5948708472538	-2.11062824443446	16.8939223916594	0.0325780003195333	4.30356451496802	3	1	2
1	1X0V	1	44.341748	-2.76	28.27	-0.234214849151822	12.1181561980552	-3.02206605409742	28.2758468849921	-3.7	49.7	5	3	2
0	1X1T	1	16.048768	-1.62	6.27	-2.70821958824623	15.0964689119706	-0.977560252517893	2.17929119844897	-1.39756452733753	2.84029413347082	1	0	1
0	1XDW	1	20.867703	-2.9	29.17	-3.02247845523054	33.1357254829382	-3.51129182645146	32.366196438909	-1.71955831535895	19.0841728302	2	2	0
0	1XHL	1	20.840121	0.02	6.64	1.21341527920578	1.36149506544851	-0.567528734624712	5.31209499323146	0.0899536130734527	13.5251302238488	2	0	2
1	1XHL	1	21.757825	-0.48	2.63	0.994569467263548	1.41007713780817	-0.715121192232567	2.85524190892406	-1.30078409870403	3.24118445292265	1	0	1
2	1XHL	1	25.593906	0.62	3.66	-0.298117033115089	1.8537420729688	1.04109013516075	1.28831223368318	0.204702500474722	12.9915456561878	0	1	-1
3	1XHL	1	27.811709	1.02	1.45	-0.139863066844189	1.85673823988432	1.3610213138379	1.16130973941404	1.14111649550168	2.03448642128365	0	0	0
4	1XHL	1	30.426275	1.52	4.29	-0.310086648679975	1.85711532826436	2.27067762198617	0.954197337842104	-0.034717868037835	21.6165558561382	1	0	1
0	1XRH	1	24.13314	-1.02	17.31	-1.72515992431487	19.288573329473	-0.547722391368715	15.1786791736155	-1.90461986286121	22.0450207043947	1	2	-1
1	1XRH	1	27.33127	-2.38	24.85	-2.57074461470404	32.6011505179469	-2.55054937027611	28.7950022078776	-1.6072335297102	3.38	3	1	2
0	1XSM	1	35.07107	2.14	8.05	1.74590207040711	0.957207397392083	2.76489488047629	5.36491983122363	-0.910056863967401	30.3050966665725	1	1	0
0	1XU9	1	17.240971	-3.46	36.94	-3.59795765216298	45.9979514901911	-3.31520100378495	30.2934153816469	-3.63119477748206	42.9099700707437	4	2	2
1	1XU9	1	19.574631	-2.7	31.04	-0.8934881675872	18.259221271239	-3.73542140693842	36.4949910640461	-2.73059325311452	33.8994762951566	6	3	3
2	1XU9	1	33.729775	-2.51	30.67	-3.54239209143706	45.3404932862736	-2.88736219933357	35.5736764209811	-0.35	1.94	5	4	1
3	1XU9	1	38.136079	-0.27	8.01	-3.65806107313612	38.0869603182492	0.335099207946814	3.54746540191915	-0.265170790044099	1.71081562583635	3	2	1
4	1XU9	1	49.914287	0.46	7.79	-3.68272297443404	39.0157400738535	1.06698989214103	3.01161357494528	-0.456776781770894	16.2331790522304	4	2	2
5	1XU9	1	61.683728	0.13	8.03	-3.64828327340039	38.0396249413699	0.881895380309661	3.63458023598938	-2.7	18.18	5	2	3
6	1XU9	1	61.899664	0.17	5.53	-3.65058970432324	39.2080852868418	0.752190927442183	2.4706643376166	-1.74518874918451	2.79789043502758	3	2	1
0	1Y0P	1	28.024922	0.42	8.76	-1.20741883610161	26.4124076091031	0.758001315850065	5.3494888668816	0.925334123365537	2.50564946672826	1	0	1
1	1Y0P	1	28.334635	0.17	17.9	-1.23879709222778	26.6272419206601	1.12688476654506	11.7320834420607	-1.51961183904494	29.1132851074811	3	0	3
0	1Y1P	1	17.569816	0.86	1.42	-0.826382178196195	2.24477763701099	1.32682207784051	1.14759018235364	2.09759260880988	0.900022852472279	0	0	0
1	1Y1P	1	17.768797	0.68	4.93	0.114970223135792	1.76578474994279	1.93452822656941	1.71846610309152	-0.99834020561878	14.6740202869866	2	0	2
2	1Y1P	1	21.022357	-0.28	1.93	-0.769280066109366	2.34440793601713	0.133725348096981	1.59644928683267	-0.614190811763668	2.18983394110778	0	0	0
3	1Y1P	1	22.294724	0.61	1.69	0.124867466022862	1.76150615907934	1.38798265146675	1.38468836019951	-0.712587638051915	2.34223130192823	0	0	0
4	1Y1P	1	28.786731	-0.91	2.5	-0.805100020515183	2.30288353494599	-0.828957173913044	2.43363523913043	-1.34248824731236	3.01664230190869	0	0	0
5	1Y1P	1	33.469921	-0.34	5	-0.770052672093056	2.35182358412567	-0.2187455940638	5.87216487035016	-0.442257084440029	3.93366384499265	1	1	0
0	1Y3T	1	32.327183	1.04	11.88	3.91256832986228	0.11986435872814	0.377201327831418	15.5742723492817	1.21047160967022	6.85922572724995	0	1	-1
1	1Y3T	1	39.697775	0.59	16.03	3.91023047953608	0.119929859134085	0.37448940452753	16.6724381063288	-1.4839690794338	28.0074214313482	1	2	-1
0	1Y5I	1	24.120922	-2.12	27.25	-2.29525137802991	22.3270272235467	-1.8168835929453	28.322931777025	-2.72032903807502	29.4091472847831	6	1	5
1	1Y5I	1	30.60439	-2.63	26.05	-2.30793055376072	22.3828239212415	-2.88588256901763	28.2929425530216	-1.90077498621722	20.6021180048588	4	4	0
0	1Y5M	1	16.182085	-3.22	35.61	-3.04837778832875	24.8354918233594	-3.42631302219343	40.3798807512239	-3.14632695847354	39.4870956886987	4	2	2
1	1Y5M	1	31.446864	-3.14	32.17	-2.90628986046061	22.1250532011622	-3.23808535839337	34.1251456982991	-2.83913832311263	33.6856511130415	7	2	5
0	1Y7T	1	17.817997	-1.11	14.37	-2.19335123891839	33.1402445158791	-0.537509146162525	9.9896302243989	-0.720361911965787	2.1915676063577	1	1	0
0	1Y9A	1	15.155376	-1.21	10.87	-1.35617710056845	9.00289189587668	-0.482686159791115	2.36958236501403	-1.82038813498354	21.3323373481593	1	0	1
1	1Y9A	1	17.057552	-1.2	10.54	-1.36335470669314	9.39907914417505	-0.751109480544128	5.24071682130323	-1.75409657998727	20.4548527485408	2	0	2
0	1YB1	1	15.789693	0	3.33	-1.01995294025819	5.83179441689988	0.975328186527507	1.95504786003747	0.414356850871679	1.53418067390989	1	0	1
0	1YB5	1	38.596671	0	7.66	-1.25432757447966	11.1667677322813	0.522787591901918	3.15825046972397	-1.3414236482493	26.2129193636804	3	0	3
0	1YDE	1	29.472072	-0.52	14.27	-0.808717514864817	17.0033649893355	-0.322514283971662	10.7533395341673	-0.992840536105032	25.3446600150233	3	0	3
1	1YDE	1	38.139046	-1.55	20.63	-0.778416128585736	17.0979131484452	-1.38468945206203	17.4888124284884	-3.18904328623836	41.5520124122797	3	2	1
2	1YDE	1	42.708096	-1.23	14.6	-0.664337121652747	16.8552950972865	-1.3967253348441	13.7784390964595	-0.7	17.76	1	1	0
0	1YGY	1	35.405423	-1.08	18.03	-1.50974251184573	25.3698268211878	-0.93648017242364	16.1967201341703	-1.41029868754962	20.3707848235276	2	5	-3
1	1YGY	1	39.776707	-0.13	12.97	-1.51708523821549	24.9856537970127	-0.0312634446261453	12.515306727554	0.885722373535592	1.67370816460891	1	4	-3
2	1YGY	1	65.48591	-1.4	20.54	-1.55805643174593	25.6185908708824	-1.43902447445552	21.582500353484	-0.804063187910788	4.4451241275039	4	6	-2
0	1YLU	1	20.081081	-0.17	10.38	-0.593893991272239	15.6223618440192	-0.204599330150659	10.9863830042896	0.290359148611092	4.46688575401712	3	0	3
1	1YLU	1	21.141498	-0.45	10.7	-1.08273886458496	16.9276182507269	-0.656645490457129	10.980879765961	1.02444136915279	1.31163278216968	2	0	2
2	1YLU	1	26.740504	-1.99	20.68	-0.802112130693389	15.6129398692541	-2.44491612471483	21.5244668836502	-1.77989657646661	23.3814725069898	5	0	5
3	1YLU	1	27.478588	-0.32	14.28	-0.98395053464263	17.0700884183077	-0.211184001492624	13.6936409966553	0.0675248717116606	13.3198871011906	2	2	0
0	1YON	1	21.93125	-0.8	10.84	-0.333101271599425	3.99029540809508	-0.580878111327132	10.1754687383375	-2.04365206145831	22.2145175356846	1	2	-1
1	1YON	1	26.964523	-0.31	14.23	-0.434182263678129	14.1094120933686	0.150601793389739	13.7473559901981	-1.51555306349849	15.7488741495258	2	0	2
2	1YON	1	37.894139	-1.18	16.69	-0.971190135286451	17.1597728399141	-1.03319971779968	15.7302358084091	-2.40879362683478	22.6214055766397	4	0	4
0	1YQ9	1	38.747833	2.31	7.49	-0.0343051767479297	25.6260419297128	2.58375807573834	5.23502525646323	3.37495310998112	0.315132327966174	1	2	-1
1	1YQ9	1	45.638112	1.35	13.8	-0.0354413309848662	25.6345903045493	2.0366549534559	8.60621106722774	-3.35838279475148	47.5534282575002	2	5	-3
2	1YQ9	1	46.689465	1.69	8.98	-0.243561461076722	26.9976354355712	2.17500917403704	5.47843578003232	-0.841354961019647	21.6845252684068	2	3	-1
3	1YQ9	1	56.764823	1.83	6.53	-0.155371165441558	26.4384222991781	1.90403714749527	4.8767987942099	3.38780043887957	0.131105509999343	1	3	-2
0	1YQD	1	20.19282	0.93	4.56	-0.968706704519656	16.1611342634739	1.18463097880389	1.53044950393528	1.92526154184834	0.845721737216157	0	0	0
1	1YQD	1	21.37489	-0.59	9.28	-1.00789882049746	19.7925578417824	-0.554056017947733	9.41672171716151	-0.402660453559366	1.70839031636697	0	0	0
2	1YQD	1	23.165024	1.49	3.78	-0.737046414209115	14.3884191311997	1.86912208299787	1.17498533988632	2.64568432275813	0.540693763937949	0	0	0
0	1YQW	1	41.006586	1.95	5.22	-0.268785349078332	23.4366313604597	2.45582248504787	2.87123335835367	0.93	1.15	1	2	-1
1	1YQW	1	42.094062	1.36	12.77	-0.283426559440643	24.1835457987252	1.98967476765655	7.9708947517734	-1.00449136862491	32.1762092864877	2	4	-2
2	1YQW	1	49.043576	1.94	4.8	-0.170180937963288	22.7726326973054	2.25731879672878	2.76376561511701	1.51622632295385	2.11148555844683	1	2	-1
3	1YQW	1	58.451542	1.77	6.72	-0.312356360339283	24.2901332925859	1.79124208223699	5.55255412167836	3.76309772241075	0.195146329045327	1	3	-2
0	1YS4	1	24.675268	0.19	5.89	-0.66123021859139	2.65132394394678	-0.41790675998104	8.60984489871248	3.12398819926707	0.431187108007044	1	1	0
1	1YS4	1	26.190227	-1.76	13.07	0.0492394492519154	3.42897302261311	-2.08919684270886	15.5377666584106	-2.33242369317909	13.990851936831	3	1	2
0	1YYD	1	22.467058	-1.98	23.93	-1.56564977366972	30.4417246473152	-2.21636907524646	25.3851010047095	-1.74753821097201	13.3205691195927	2	2	0
0	1Z02	1	35.32734	0.24	13.71	-2.81499089712629	33.7605409779159	0.36694286118438	11.3892486446579	2.08946052984922	9.68102288513872	2	2	0
1	1Z02	1	43.243292	-0.35	10.4	-2.60461585341879	30.2629136604018	-0.388552356566719	9.25258103538291	1.93323387196033	1.28011406994532	1	2	-1
0	1Z41	1	18.903803	-1.02	20.55	-1.31027172531759	19.0196064410458	0.138099366789619	14.4048522787462	-2.54353810839486	31.3625485337166	2	0	2
0	1Z6Z	1	22.982981	-0.78	12.31	-2.00801942274877	15.3270159005516	-0.144717271677755	7.19792128042837	-0.914839487753326	18.4643201468577	3	0	3
1	1Z6Z	1	23.528553	-1.04	14.75	-1.97845288826673	15.2665270999776	-0.194879411337486	8.96180195169618	-2.15943213904633	28.1742862588787	2	1	1
2	1Z6Z	1	25.345567	-0.38	7.2	-2.10834979096831	15.728055223256	-0.443860568624447	6.5564919934032	1.50337948255189	0.949944929972681	1	0	1
0	1Z8P	1	29.809751	-0.05	6.81	0.880473850732415	0.847686197739218	-0.73221246369888	9.54580381931785	1.92971217211825	1.74416828640714	1	0	1
1	1Z8P	1	34.250803	0.71	6.93	0.879662677107614	0.842571263950674	1.09829350320803	4.0118041923752	-1.37856757671802	27.7488275185498	1	1	0
0	1ZBQ	1	15.775115	0.61	1.48	-1.19694091450887	2.12108323046295	1.88939579724679	0.99537080351445	0.48800507066647	1.57860273856034	0	0	0
1	1ZBQ	1	20.358872	-0.18	4.17	-1.40788725221842	2.14457787057431	0.495923621903862	1.62930729521769	-0.890129908033013	12.5015274288084	1	0	1
2	1ZBQ	1	26.95587	-0.51	9.49	-1.3128145964772	2.10183778678619	0.00178146417884591	5.38411866951284	-1.37792347629646	26.1672188890974	1	1	0
3	1ZBQ	1	31.581564	-0.34	2.05	-0.861254318528433	2.01312439009654	-0.408961768557616	2.12024696287441	0.5	1.83	1	0	1
0	1ZCJ	1	20.752647	-0.92	4.87	-1.48217536962864	15.4137990159719	-0.61432340497378	2.80250707631495	-1.28013133257883	3.15686543842711	0	0	0
1	1ZCJ	1	23.720095	-0.25	6.26	-1.47173652268529	9.1133912757309	0.176094547423524	2.9611896553005	0.407760560137314	10.622490873697	1	1	0
2	1ZCJ	1	25.41446	0.08	8.85	-1.55755159348804	15.4597855436005	0.214278371488018	7.29421272864596	0.663321711529843	10.1178691601465	1	2	-1
3	1ZCJ	1	35.24519	-0.06	5.26	-1.55849634198268	15.4850092902027	0.208704463075853	1.94858189560721	-0.582667411139425	16.8618338288688	2	0	2
0	1ZDR	1	25.876682	0.33	7.71	1.21580729641669	14.2126221941474	-0.0310149564468898	7.61823912888499	0.512119309612084	1.70243725434836	0	1	-1
1	1ZDR	1	26.510757	0.37	9.54	1.10688743124594	12.8258181590425	0.916458938858549	3.51935558376018	-2.24255942964197	28.1031009783514	2	2	0
0	1ZEJ	1	33.853954	-0.15	4.46	-0.97568920314929	10.0797549170052	0.0501953494269612	3.83334483622599	-0.264398964625278	2.09236350094799	0	0	0
1	1ZEJ	1	35.387492	-0.25	6.02	-0.943308767151505	9.49695736012726	0.269912683721211	1.81091272984036	-2.18518531539084	24.2727952804225	2	1	1
2	1ZEJ	1	42.82979	0.94	3.22	-0.932089592343575	9.46109069283613	1.08456970756825	1.39955136408007	1.83032920766673	8.53166741872449	1	0	1
0	1ZEM	1	19.421895	0.76	1.79	-0.864873445730287	2.17823932326852	1.80739345999213	1.42657313435461	0.507365812461446	2.05517020212536	0	0	0
1	1ZEM	1	22.821532	0.14	2.17	-0.861376553619387	2.21212682409875	0.954271866241087	1.84002823691221	-0.548124273435862	2.75309098647558	0	0	0
2	1ZEM	1	25.001264	-0.84	4.13	-0.520322183106178	1.8529123594731	-0.798235734896321	5.06485758598751	-1.28648055316524	3.37098155574678	1	0	1
3	1ZEM	1	30.056808	-1.34	8.41	-0.502098453662486	1.85870310362673	-1.28924671486493	11.0418156367544	-2.41564440803642	3.47790940030909	2	0	2
4	1ZEM	1	38.139497	-0.22	6.65	-0.470271708706199	1.87373183673138	-0.0617474648089102	7.43672304900359	-0.953670283101532	6.88180810363624	3	1	2
5	1ZEM	1	46.080745	-0.56	9.98	-0.502077112661348	1.86064217385856	-0.521358530146433	11.8465663084392	-0.923822024613616	3.78824860391647	4	0	4
6	1ZEM	1	51.773952	-0.85	10.15	-0.502743847275816	1.85314065875228	-0.915720820388742	10.9855275279264	-0.532931727002689	10.1824612598966	3	1	2
7	1ZEM	1	58.764098	-0.02	14.68	-0.519906632724491	1.91707167885601	0.101058771912006	17.0207833803904	-0.832938164939235	2.78359779885448	4	0	4
8	1ZEM	1	61.983299	-0.17	13.19	-0.533377722476224	1.91669037560044	-0.0530047843282801	14.7610062379909	-1.04699292808966	8.42604023354922	5	1	4
9	1ZEM	1	64.878729	-0.02	11.13	-0.474784246972499	1.87605903061014	0.121223137322562	12.2332097441854	-1.31126468212044	8.1942009064517	5	1	4
10	1ZEM	1	75.71304	0.11	10.56	-0.552693141705625	1.90125661011906	0.191625265163811	11.4927907310323	-0.366581137019596	6.15599312623424	5	1	4
11	1ZEM	1	76.506758	0.18	10.4	-0.523173012174556	1.90923401009481	0.26256951173215	11.8633844023756	-0.0519771441087314	2.73669794231862	4	0	4
0	1ZK7	1	22.514666	-1.87	22.91	-1.6015631457886	16.195865744452	-1.54960928930677	19.8895841419259	-2.61339411622058	33.0346408466493	2	2	0
1	1ZK7	1	28.266419	-0.5	10.82	-1.41177315546539	15.4070987748972	-0.0998878740389547	7.98820944764517	-0.96631766214935	15.7615380439834	2	3	-1
2	1ZK7	1	28.471122	-0.93	11.36	-1.60497184250203	16.335385620751	-0.903110695096561	10.5710624933085	-0.339155071182471	9.34231838147646	2	2	0
3	1ZK7	1	34.416536	-0.39	6.79	-1.4112630219193	15.3913150417109	0.0367170975118987	3.24921074255495	-1.49112390360437	16.0269169703733	1	2	-1
4	1ZK7	1	40.857891	-0.19	11.36	-1.35624081035357	15.2890041307437	0.520190666311158	7.28546355722121	-3.13219190949319	30.9402778810903	2	4	-2
0	1ZMD	1	17.782695	0.28	9.17	-1.09646802105886	25.319120560491	0.941740597069496	4.01146145793943	0.501552963206138	2.28614385489543	0	1	-1
1	1ZMD	1	31.143141	-1.37	28.48	-1.12589991580001	25.2371429806795	-1.42865098568855	29.0898626909106	-1.31455530347395	28.697037008219	2	5	-3
2	1ZMD	1	39.235722	-1.58	28.38	-1.02935015683968	24.8805249228055	-1.42737065442456	26.0151536614915	-3.32479417014952	49.2726427059306	2	6	-4
3	1ZMD	1	44.480303	-2.23	34.77	-1.06883018454815	25.014852209904	-2.32783233380265	36.3425682254057	-2.71672265731127	32.5909373117403	2	5	-3
0	1ZOR	1	19.721798	-0.14	19.96	2.49066723349984	5.34153282640412	-0.188566012365838	17.8794467739233	-2.86774483722887	39.6635479280862	2	2	0
0	1ZSY	1	15.385321	0.18	2.75	-0.40501010204581	1.69859571076689	0.424600475451194	1.15095414252447	0.37361253038817	5.35837187891146	1	0	1
1	1ZSY	1	28.907973	-0.01	1.76	-1.1441613146649	1.87321048336163	0.448701265899728	1.74416023970245	-0.693367044405691	1.72696698273401	0	0	0
2	1ZSY	1	29.227429	-0.08	1.93	-1.02775283940446	1.83030102591263	0.137428737298257	1.77056882045058	0.0693150139010608	2.59605340198241	0	0	0
3	1ZSY	1	40.993886	-0.58	7.05	-1.03051078976373	1.83977643537284	-0.341334634582567	5.83691466525396	-1.77174242797782	21.3229854857435	2	0	2
0	2A06	1	17.03784	-1.85	21.32	-0.981481839900252	18.4013094295898	-1.99217844771181	27.7685140398425	-2.57982880000297	16.9196250833344	3	1	2
1	2A06	1	24.594162	-2.26	28.64	-0.943014183058118	17.7953285401948	-2.38590142199237	26.1859882385997	-3.20418183434411	45.1472418441042	4	3	1
2	2A06	1	49.472786	-1.6	15.19	-0.936799149068645	17.9868014392119	-1.72667047860893	16.1824270368573	-1.37816276748063	2.64023609538807	5	3	2
3	2A06	1	54.892739	-1.45	17.16	-1.03447839650169	18.2590417401412	-1.56630516853603	17.3154472153172	-0.912286258036861	15.0387148564081	6	4	2
4	2A06	1	72.892665	-1.77	19.72	-0.987712120214048	17.8524098607758	-1.90873766182893	21.2819619340886	-0.865197690533015	2.34335297598012	8	5	3
5	2A06	1	131.002713	-1.77	22.82	-0.949245045185532	17.7903981673313	-1.7389837479185	22.1966232434303	-3.59461536929725	45.592166464212	15	7	8
0	2A2J	1	21.615573	-1.64	30.69	-2.31778396506743	31.9797556808777	-0.969344715557539	24.9239710223636	-2.22098772701104	39.3590508059873	2	2	0
1	2A2J	1	21.957923	-1.31	8.81	-2.08233748003292	28.9183978120916	-0.719725700192109	2.50011776888131	-2.08395921570067	2.83815273004263	2	0	2
2	2A2J	1	35.424806	-2.41	30.39	-2.35144364607707	32.2410742964819	-2.46047046156217	30.0755598246102	-2.24797966576253	30.2077076209642	6	2	4
0	2A8X	1	21.598139	-0.38	11.57	1.77251392262691	9.41078234228183	-0.277097191769346	9.2545357149935	-2.70445957088672	18.5420503911455	1	2	-1
1	2A8X	1	23.249447	0.01	8.58	1.65025331243346	4.89283933430228	0.816834391578797	1.84322000488707	-3.73420309712467	30.2871992679085	2	1	1
2	2A8X	1	25.182058	-0.1	6.24	1.73096145090648	4.47131657424354	0.217528762999522	2.55106327349234	-2.69702862274194	19.1896597946505	2	1	1
3	2A8X	1	34.371103	0.17	7.17	1.55824057924968	2.06217544710417	0.283316328682715	5.07991745981396	-2.23341458551639	24.9210821169137	1	3	-2
0	2A9D	1	48.332206	0.91	6.65	0.129237518885096	7.91930663886611	1.05979544831736	6.89560229880668	0.482569912411619	3.3112130570649	3	0	3
0	2A9F	1	16.339247	-1.16	17.91	0.772373363676881	11.3404151596783	-1.67756962025316	19.1200928909347	-2.57763081559777	23.4218462421799	2	1	1
1	2A9F	1	28.006792	1.05	8.52	1.07721394584408	10.6735032684348	1.85787131498176	5.13614572706455	-2.24486656733954	19.8701937102254	2	2	0
0	2ABA	1	15.313704	-1.23	12.24	-1.97081409257313	14.2937320026903	-0.372040779373179	1.75327347530029	-1.50932670364779	23.209336270758	2	1	1
1	2ABA	1	18.701088	-1.79	11.15	-1.8310814704882	12.97949817065	-1.67528981426874	2.82269582986341	-1.87416132555929	17.8553446964861	1	0	1
2	2ABA	1	19.522668	-1.12	18.38	-1.93849512340086	16.7771885845683	0.0497533044045571	14.9911806005391	-2.16875013168152	24.9676967321914	2	1	1
0	2AD6	1	18.996378	0.31	15.35	-2.75242231350406	39.1834131185174	1.25267259194578	10.0170780057797	1.53660483399031	1.64426811090132	1	2	-1
0	2AE2	1	16.901959	0.1	10.86	0.205442873944354	9.13675118914044	0.449029432986277	4.71597440124926	-0.34157029721135	18.3592899951076	1	1	0
1	2AE2	1	20.063947	-1.22	11.12	-3.18540945097333	22.6795013580519	-1.00363722994238	10.2880479974664	0.152063426800379	2.11075613344882	1	0	1
2	2AE2	1	41.142765	0.05	8.89	-3.22771838587745	23.0144936017355	0.534659002287677	6.59680858937658	-0.152737965072466	11.2186082130675	2	2	0
3	2AE2	1	42.773157	0.52	9.14	-3.23327613510183	22.9836248764284	0.781848614203696	8.29546712221419	1.94169561758527	3.15929390138409	2	1	1
4	2AE2	1	43.7332	-0.71	13.71	-3.15965872913392	22.4843988966414	-0.354038887717397	11.9380330822255	-1.08261198261198	18.9093072093072	3	1	2
0	2AFH	1	17.344405	-0.05	15.31	0.909166142626056	17.2570062845323	0.22308289688128	10.5829459326888	-1.19006809171129	18.7646559966135	3	1	2
1	2AFH	1	28.712267	-0.09	15.35	0.917344693622629	17.3978859628189	0.281407138477814	11.9050806576804	-2.59441955890973	27.2124824511458	3	3	0
2	2AFH	1	34.074008	-1.01	18.26	0.63369631502398	19.2278793457835	-1.10608637352442	18.3860061846016	-2.01935025312923	16.9164817348041	3	2	1
3	2AFH	1	36.328545	-2.44	31.77	-1.38263762000479	26.6291040730877	-2.62069175274667	32.3732358182995	-2.71311868397058	34.4375054908262	5	8	-3
4	2AFH	1	39.209052	-1.29	21.68	-1.41997098066034	27.4530794514074	-1.55114673608397	20.4640153845722	0.332404609040874	22.1626897778029	3	7	-4
5	2AFH	1	45.145058	-2.42	28.31	-1.42143582466838	27.3965622425081	-2.6113213509205	27.8663997169234	-2.11413552597233	33.786585330201	5	8	-3
0	2AG5	1	50.508597	-1.23	19.01	-0.658124446302545	17.3188995729686	-1.21108312828809	18.9173470533111	-1.95557763762011	21.3912938814471	7	0	7
0	2AW5	1	16.311759	-0.86	13.75	0.731093216163112	1.43586621248893	-1.89404382473034	19.8639104018632	-1.00623038794351	17.8625904169803	1	1	0
1	2AW5	1	20.19966	-1.11	15.45	0.73284070410004	1.60825083053767	-2.14767629540942	21.3600004005361	-1.02872909109942	17.6561210427408	1	2	-1
2	2AW5	1	41.827394	1.62	5.76	0.721950877484131	1.87469879268141	1.7613477279085	5.34901592222905	1.59533727358331	12.6065108716308	1	3	-2
0	2AXQ	1	19.392532	-1.7	25.36	-1.33043427603621	25.4444154258367	-2.13937122441388	29.8739483587683	-1.3491728039799	17.8477175197626	2	2	0
0	2B4G	1	16.499316	-1.2	13.29	-2.34648761529692	15.0612293501917	-0.775798478851762	7.71014250691924	-0.667146596503863	18.5915090617274	1	1	0
1	2B4G	1	18.233526	0.97	2.6	2.80190254953156	0.97503548650462	0.18319538456792	4.07254589208034	0.453779069539013	1.83492976948676	1	0	1
2	2B4G	1	20.229014	0.88	5.25	2.72174468464254	1.05675481974005	0.191009502259456	3.71800967614838	0.251566883605614	11.7291182361535	1	0	1
0	2B4Q	1	20.367068	-0.39	7.21	-1.29815111025258	15.6434619715523	0.0162954776136235	5.99023616593361	-0.479464162510142	3.03413298057304	1	1	0
1	2B4Q	1	21.886132	-0.22	16.45	-0.990930126653225	21.283592821946	-0.365322279587439	18.9249334224622	1.28807259883823	1.65975844929636	1	1	0
2	2B4Q	1	22.569187	-0.28	13.86	-0.9816649120354	20.6526845858385	0.600098761153946	6.14555098327991	-1.76926421063774	26.2308914310805	2	2	0
3	2B4Q	1	34.96988	-1.33	17.88	-1.31541224858993	16.1247743880204	-0.933286451849614	13.3909801704012	-3.29535291036916	41.5764551651094	3	2	1
0	2B4R	1	15.879834	-2.13	21.76	-1.42502832613643	17.2871453145527	-2.33399571912597	17.8169771652904	-2.62038746228755	31.3825350889795	4	0	4
1	2B4R	1	17.486067	-1.74	19.57	-1.32044746006579	16.7949965737665	-1.71936288408667	14.5814949038347	-2.28242663686038	32.349663693083	4	0	4
2	2B4R	1	30.351722	-0.83	12.01	-1.40826908087762	18.9281715985205	-0.250003759574262	4.01395047869502	-2.79611555844386	40.0893851357339	3	0	3
3	2B4R	1	46.500903	-0.24	9.17	-1.42660853799937	19.003477706335	-0.165909288637701	8.17579641144654	0.292786121122501	7.15188258468135	2	1	1
0	2B5O	1	21.933199	-0.71	10.77	-0.489191756380351	2.43604564648896	-0.895049920806108	11.3701424327267	-0.474477223965176	17.3667054582101	1	0	1
0	2B5W	1	18.326684	1.66	7.38	0.67254206947511	8.6440236934932	1.89222468325402	4.65630159497234	2.18825087531711	11.2650961486047	0	3	-3
1	2B5W	1	26.198979	-1.48	19.98	-0.631898147047365	15.2916835147389	-2.05299310822935	19.2245423225403	-0.85	26.18	1	1	0
0	2BC0	1	40.334083	0.21	4.59	0.433935494673132	1.1215840247719	0.139218389280512	5.68753991811903	0.450541290968942	1.18086662986363	0	1	-1
1	2BC0	1	42.392623	-0.13	9.32	0.440996915004737	1.14322768641549	-0.0178325572174535	9.48295074488331	-1.6997321683174	17.636961081117	0	1	-1
2	2BC0	1	55.386721	-1.12	13.78	0.443416253934986	1.12647843191071	-1.11531025953794	12.6221952664229	-2.77796266623939	37.6815551025055	2	4	-2
3	2BC0	1	60.158506	-0.14	6.82	0.445066519450916	1.12431557246535	0.0911824599538284	4.44845485709692	-3.11932700281799	36.964666358599	1	3	-2
4	2BC0	1	62.500717	-0.42	8.5	0.441396684540909	1.12924878720309	-0.392696290968675	6.89326817987896	-1.66804666032368	36.5137527345459	2	4	-2
0	2BD0	1	17.817067	0.07	8.02	0.59957526836731	0.992397164307523	0.131296693696944	4.70123725240709	-0.43	18.02	0	0	0
1	2BD0	1	19.556614	0.32	7.38	0.603461101555337	0.993383968201818	1.00754167499757	1.80349509908811	-0.807855325929258	19.6409787856134	2	0	2
2	2BD0	1	21.23765	1.11	3.76	0.497387942508116	1.00004651311287	0.351940408181988	6.32397356414717	3.52880203986245	0.590088910125864	0	1	-1
0	2BFD	1	24.937427	0.19	9.05	-1.99834579310027	19.8932891710645	-0.130426269374494	9.56090332306539	2.32554069380352	0.756507289299079	0	2	-2
1	2BFD	1	28.654288	-0.57	14.77	-1.99869086848647	19.898041180845	-0.0781372685056456	10.6238592479771	-1.09597980104115	24.465733366612	1	2	-1
2	2BFD	1	59.199613	-1.08	16.41	-2.13281517616834	20.8442768993149	-1.38714423030539	17.8813273034629	2.29086068113529	0.762718210169128	0	10	-10
0	2BGI	1	16.16366	0.22	7.54	-0.40868458097791	2.3569581652566	0.615700148379146	5.83194334242889	0.344700494576861	15.2350054871383	1	0	1
1	2BGI	1	18.168541	0.09	9.03	-0.378892870314653	2.34063639187064	0.189158350654977	8.35236657060659	0.432731564169147	17.4832063673021	1	0	1
2	2BGI	1	28.732532	0.12	7.3	-0.358092927930798	2.31581844867955	0.669927963299526	5.76754745863158	-1.73219382853205	19.1726946225492	2	1	1
3	2BGI	1	30.20251	-0.08	14.84	-0.351500424496914	2.32573830130311	0.682654997355537	12.0536331816268	-3.13940198511692	39.7194849208687	1	2	-1
0	2BGS	1	22.510919	-1.85	15.72	-1.4667235980327	7.68092226590541	-1.63528328024338	14.2364532499286	-2.79478432616638	27.0567090475557	4	0	4
0	2BH9	1	29.590635	0.24	11.42	-0.417276507234807	6.31183084551169	0.149845603401416	15.7937907026963	1.15033020499375	1.23330599246976	1	1	0
0	2BJK	1	17.832596	-0.55	7.39	-0.35604543729766	2.13340776503072	-0.419632008539816	2.37567685470334	-0.982350810330342	20.6993643178654	1	4	-3
1	2BJK	1	22.73091	-1.35	20.41	-0.245843145388968	2.12364840230004	-0.963811732699499	20.034429329431	-3.00989876533407	34.9285418583336	3	2	1
2	2BJK	1	28.448483	-0.24	12.01	-0.415299534043394	2.17209471240547	0.385883527390076	8.33428008327486	-2.13929890877144	35.5684059663076	1	3	-2
3	2BJK	1	29.128546	0.49	15.68	1.24270584150098	1.55634831699804	0.160514537874604	18.2951340299451	1.17465511414327	18.0359657412753	2	4	-2
0	2BL9	1	18.539688	1.62	6.42	0.330217819593103	14.8143323278704	3.12240591496109	0.537961123197265	0.633228679696408	7.188560794182	1	1	0
1	2BL9	1	20.648304	0.7	4.83	0.369864501845609	14.117023464461	0.901388267253461	1.89623972542952	0.599325759620689	1.7395476897438	0	1	-1
0	2BMW	1	16.07423	-0.8	5.9	-0.565384618915594	2.50181818390467	-1.39882690524367	6.93075435682206	-0.24172272941505	7.49439574229561	2	0	2
1	2BMW	1	16.233469	-0.94	9.62	-0.565382216040542	2.50182202728508	-1.43304789814401	7.94968244507359	-0.635992045717816	17.7667469688779	1	0	1
0	2BOY	1	19.940001	-0.57	11.09	-2.62500655695578	25.5200869841878	0.648181282570272	1.86321845915033	-0.756949715096982	13.5624848391828	1	1	0
0	2BP1	1	19.16963	-1.06	13.6	-0.372843801853576	10.1905070622041	-0.639761282622725	9.6364071953711	-2.50357143856521	24.2300512081485	2	1	1
1	2BP1	1	23.185831	-0.48	9.8	-0.287074700639313	10.2480962689849	-0.0368529930183035	5.86344295325611	-1.75349940031718	19.1768171715813	2	2	0
2	2BP1	1	23.929846	-0.72	5.71	0.178518438274387	6.37201995972461	-0.336365911738771	5.62669881024511	-2.65746457010421	5.26986192127908	2	1	1
3	2BP1	1	23.975718	-1.22	13.04	0.12631120358552	7.18700206124681	-1.57098709980349	14.6057779454985	-1.66684067549073	14.7877062800246	2	1	1
0	2BS2	1	27.966115	-1.74	24.65	-3.43971679059568	45.6198752741002	-1.35561792886279	20.9536935821866	-1.47782800006186	17.7660494610019	4	2	2
1	2BS2	1	28.626269	-2.03	27.83	-3.45792055387242	46.0887428455382	-1.84450307521906	25.8499648268547	-1.13958005991227	14.4594130149836	4	2	2
2	2BS2	1	38.199919	-1.51	15.77	-3.42317125905479	45.4508415952764	-1.00555871080683	10.0147305944336	-2.86677972308619	21.4573609411057	3	1	2
3	2BS2	1	39.157336	-1.51	21.68	-3.41836465225519	45.6984501957562	-1.15395402099289	16.7462683223251	-1.76344242471189	28.0928462951965	5	2	3
4	2BS2	1	43.613754	-0.81	19.32	-3.42961799071434	45.7272147952933	-0.399376073575619	15.2052305916484	-1.09285725252738	22.3623194125239	5	1	4
5	2BS2	1	58.092516	-0.41	11.91	-3.42293538023149	45.4563375230611	0.0228875618001963	9.17654067882465	-2.19928633778752	3.24379789873758	4	2	2
0	2BW0	1	15.60012	-0.39	17.97	-0.561927899465736	26.2153844389218	-0.706425456671668	16.7010413628646	0.150336682351768	10.9568298984071	0	1	-1
1	2BW0	1	16.831883	0.76	12.02	-0.0355919237283297	20.9887403445096	0.929616998693378	12.3905840914425	1.43645002013983	1.81688736637273	0	1	-1
2	2BW0	1	22.853305	0.46	9.48	-0.618164066039259	26.4189683433852	0.15782728701163	6.07212966055135	2.47189992360417	0.552392687399824	0	1	-1
3	2BW0	1	24.270485	-0.07	11.2	-0.61787376731335	26.4555811393468	0.257203497206973	6.05153804461181	-0.422825897701931	10.4034895789854	2	1	1
0	2BW4	1	43.215599	0.93	4.79	-0.730050016485533	9.3974864020272	1.39619920109949	1.44454083653188	-0.616992664527154	23.339976451465	1	1	0
1	2BW4	1	52.413723	-0.23	15.04	-0.71854619728717	9.37205972449464	0.113508301744395	14.6870061858097	-2.41533462449687	22.7607481972375	0	3	-3
0	2C29	1	31.314163	0.79	2.38	0.279533728727635	2.39085771575299	1.18223718906718	1.37380759273366	-0.471297050257699	7.03181936861589	1	0	1
0	2C2X	1	18.686487	-0.63	11.4	-2.46784484053472	31.696512753756	-0.600158926242437	4.73195353365014	1.08283494071322	1.740221215194	2	0	2
0	2C91	1	41.702138	-0.63	7.26	0.145625331081976	8.12248818451198	-0.386075208810773	6.02744153517467	-3.10628436353133	14.7231193506185	4	2	2
0	2CCA	1	24.928964	-0.91	7.55	-1.1753959480539	2.8300115018136	-0.469797283361325	9.53556284314014	-2.14458667410461	6.33049180250369	1	1	0
1	2CCA	1	35.758048	-0.4	5.82	-1.19500640119616	2.83089308575701	-0.265988423369893	5.08276716457473	-0.241863098158657	16.8813875336746	0	1	-1
2	2CCA	1	63.537354	-1.75	17.5	-1.25010449954194	2.86719312700216	-1.87491278237151	19.0914111742792	-0.889925071686821	15.4157785604455	4	5	-1
0	2CD9	1	15.103726	-1.42	21.54	-1.38877717733804	25.9217346625284	-0.934790720439558	13.4991580135678	-1.74263558082545	22.888197243989	1	1	0
1	2CD9	1	15.901652	-1.08	18.41	-0.95870024007944	30.4293037853363	-0.381963915588251	18.094938130269	-1.92158274140235	2.90221406320458	0	2	-2
2	2CD9	1	37.594762	-0.71	14.89	-1.52106396616082	26.9300190643277	-0.464927733411003	11.3167695755042	-1.34515748039796	23.5430270728401	2	3	-1
3	2CD9	1	41.438635	1.45	6.68	-1.36132459142901	25.7561574338341	1.71151827340163	4.24529580635992	2.66384278973415	2.66234041455508	1	2	-1
0	2CF5	1	15.284601	-1.18	23.57	-1.8625083928309	28.7167670583321	-1.04675299715524	16.5247167095638	-0.641559496035355	24.843326629873	0	1	-1
1	2CF5	1	17.048756	0.26	13.83	-1.93606175366626	29.2383779785047	0.570941544397702	11.714406671745	2.05936368241104	1.01518408889452	0	0	0
2	2CF5	1	20.776301	-1.78	17.93	-1.89372876115659	29.1288667820406	-1.4341796159897	13.3610199871281	-2.50322655254052	16.450242305591	2	0	2
3	2CF5	1	31.452346	-0.25	10.3	0.304295607800255	17.7899932549099	-0.330928085114057	10.1669626150039	-0.507430873209415	2.7578869524009	1	1	0
0	2CFC	1	17.33058	-1.89	23.17	-1.60859719316027	18.775682808311	-1.14297564246726	24.2898246099515	-3.07150988497127	25.6786559431508	2	0	2
1	2CFC	1	24.818772	-1.6	18.32	-1.55563982409491	18.4912623031295	-1.47111648123328	19.0008948936486	-2.05597324836076	15.8808794401162	3	0	3
2	2CFC	1	37.842205	0.02	5.73	-1.05151441524251	11.4143618476647	-0.162959906697592	5.35465949676814	3.01967759464864	0.699110516516103	1	1	0
3	2CFC	1	69.835279	0.71	8.99	-1.62501846328217	18.8633956103572	1.0313861286856	8.2713816179509	-1.02978735966113	7.60715887578955	4	1	3
4	2CFC	1	72.092903	0.89	8.52	-1.57254348471053	18.3981080749281	1.20889757552889	7.84328343480597	-0.961384496749066	7.06444342616597	4	1	3
5	2CFC	1	75.286958	0.27	12.6	-1.576346803067	18.7223515634548	0.478905987132741	11.907849558301	-0.806754952406331	15.9937083199515	7	0	7
0	2CMJ	1	24.41931	-1.48	28.55	-0.580530238599895	28.3909040517465	-1.10571758650002	23.6889531822408	-3.65721254370024	42.5997406734349	5	2	3
1	2CMJ	1	25.82781	-1.52	27.34	-0.649320013063467	28.8771219675591	-1.06879783489655	22.7451054192889	-3.37482836001243	36.1266543148785	3	2	1
2	2CMJ	1	28.510815	-0.99	15.95	-0.28752720692775	16.335253099492	-0.723611865683248	11.0339183746507	-2.50071373161734	31.7089887691721	4	2	2
3	2CMJ	1	46.442855	-0.5	19.51	-0.579368266770451	28.3830690194844	-0.490601203587053	19.877554160039	-0.50056493465813	2.81192103845335	2	3	-1
0	2CUK	1	26.106043	-0.89	26.64	-2.39309338302623	30.0966926554822	-1.00868061247367	30.7364304283959	1.66555755870304	5.38920601371732	1	2	-1
0	2CX9	1	23.792345	0.35	16.97	1.06762576674697	4.73321853553859	0.536619163490939	16.7349499375388	-1.6687534034858	37.1478646097284	3	2	1
1	2CX9	1	30.224946	-0.64	12.47	-0.931338907527239	16.7874609719871	0.0301033825324856	10.0089146208512	-2.63399327284239	17.0012575108834	2	2	0
2	2CX9	1	30.236711	-0.79	16.18	-0.820291100475989	16.5413195086343	-0.466882117338739	13.5264139293396	-2.04658967911971	26.357532025464	2	3	-1
3	2CX9	1	34.488727	-0.62	11.7	-0.989899901575195	16.6305561200703	-0.31358460779436	7.09638280338717	-1.70144035456066	28.2126142305376	3	3	0
4	2CX9	1	89.102841	-1.32	26.11	-1.02368194419244	16.7246663614537	-1.24275844864214	25.7029235556016	-2.79459206916618	41.9917481087372	9	13	-4
5	2CX9	1	93.692282	-1.44	24.4	-1.04030610047037	16.731682321785	-1.42868950606103	24.4794478566802	-2.07292353561628	30.8606915034437	10	13	-3
0	2D1C	1	24.368382	-1.67	18.66	-3.80294781325273	45.186267578476	-0.951168369897251	11.0978988822549	-1.62178433709741	14.1174813539291	4	2	2
1	2D1C	1	30.899848	-2.28	21.16	-3.7889421769374	44.8879106299598	-1.75661254591102	13.903916490568	-3.06066949652436	29.0039535965024	6	2	4
0	2D1S	1	20.234392	-1.08	19.81	-1.17258623405583	16.3054096539591	-0.947905393099455	18.1578707983536	-1.25842408953173	26.9813642979908	3	2	1
1	2D1S	1	33.774104	0.25	4.63	0.372769942151798	5.03239338066954	0.337510167418425	5.03787594804862	-0.339511554384157	2.0823068899602	1	1	0
2	2D1S	1	35.001524	-1.14	16.07	-1.20001734852716	16.6394067833533	-0.785296303072095	11.009929089107	-2.87526946255528	41.4028633699114	3	3	0
3	2D1S	1	37.095325	-1.65	23.16	-1.21016025055885	16.8016927327386	-1.45075330390959	21.8817142132021	-3.19544283983974	36.8251058521486	4	2	2
4	2D1S	1	37.566267	-1.1	14.43	-1.19355656459904	16.6055232975332	-1.1711686275611	13.4539224332515	-0.52158016888383	17.9707386508339	3	2	1
5	2D1S	1	44.818429	-0.88	16.67	-1.16750198499945	16.256509401916	-0.645766097413677	17.2550381528687	-2.0657740180518	13.3620599850513	4	4	0
6	2D1S	1	47.861318	-0.59	13.91	-1.16712048420105	16.2658110346915	-0.874247777474645	15.2831765270143	2.09421534609334	1.50787937625025	3	4	-1
0	2D2I	1	22.128311	-2.48	29.72	-2.77828101265823	42.5256585222255	-2.10633700265904	22.2457979351877	-3.146996204992	35.7813062215264	4	1	3
1	2D2I	1	22.226115	-1.26	21.97	-2.55741476758311	38.6020428355194	-0.275635845111229	12.1958267099992	-1.64196726465721	22.3241219630777	4	1	3
2	2D2I	1	43.147085	-0.8	18.55	-2.44644742261737	37.927919297949	-0.351988940535637	14.7244847640054	-1.98299365932564	22.1271303537319	4	2	2
0	2D4E	1	18.742906	-1.08	14.86	0.311588095137321	1.61985243407834	-0.952880314762603	11.737010784111	-2.44564065971134	31.4719772178832	0	3	-3
1	2D4E	1	19.94198	-1.27	20.58	0.478551884130455	5.68881114426583	-2.34219103845059	29.5935145739396	-1.47269113308142	22.4187212166875	3	0	3
2	2D4E	1	22.77818	-1.31	24.71	0.501444742547795	5.48700652153162	-1.51082593085355	28.7267980781017	-3.11331837694992	38.8029827280533	4	1	3
3	2D4E	1	29.105483	-2.11	31.61	0.618078531330274	1.73719694345831	-2.46704045820783	35.9356513849348	-3.59222793549435	46.5500359476749	2	4	-2
0	2D4V	1	38.169715	0.36	13	0.127308190594227	10.6182588185172	0.662096150604506	12.1264674757821	-1.18293955272369	20.6649981346021	5	3	2
0	2DBQ	1	43.980607	-0.72	20.76	-2.21079071525463	40.769216191896	-0.148241856410863	15.6939800823512	-3.30181337288787	36.0841006183375	3	2	1
0	2DDH	1	15.444582	0.05	14.07	0.936784973797202	1.96483722339223	1.26233996648151	9.57150276009226	-1.95528445626828	30.7932282048001	1	1	0
1	2DDH	1	16.415943	-1.43	24.96	1.01669680078943	1.91031064305992	-1.16895784753363	22.2311665171898	-3.732640862185	46.8987335645205	2	1	1
2	2DDH	1	27.933068	-0.62	9.5	0.202086448097982	2.06648820341914	-0.953126510296352	12.9363126016141	-0.137664232323839	3.53349301020364	1	1	0
3	2DDH	1	28.753549	-1.41	13.58	-0.00519835866151028	2.14743040551309	-2.37708186608237	15.9531685827877	0.642545367608553	16.0345002922046	2	2	0
4	2DDH	1	30.209306	-1.57	24.79	0.524467021092362	2.26210776533888	-1.98118239665461	28.339892686253	-1.64952202041184	29.067176335014	3	2	1
5	2DDH	1	34.113918	-1.65	17.36	-0.0160212579018932	2.15359586339331	-1.90542142746878	17.1372548824906	-2.02234705721766	33.0462981257402	3	1	2
6	2DDH	1	38.76661	-0.75	12.88	0.173102165464798	2.08915987616307	-0.801731699844776	14.2739907614172	-1.36454285803263	15.2005196928511	1	2	-1
7	2DDH	1	88.659914	-1.24	15.69	0.0554452875061361	2.0986459408907	-1.32751545499317	17.3526417494172	-1.03140375899403	2.05434081573344	3	7	-4
8	2DDH	1	90.696504	-2.06	18.83	-0.00377787109048507	2.14398259076761	-2.06972127355309	17.9133114781228	-3.7145486268805	46.6269395579052	6	3	3
0	2DE6	1	25.561444	-1.55	19.82	-2.00143931133313	18.6832191870554	-1.28499940101557	19.0438841499702	-1.93298368413778	23.4856517989945	3	3	0
0	2DFD	1	25.767418	-1.2	15.84	-1.81955176711128	28.9129783078571	-1.47112384244678	16.0336745032484	0.21874587747206	2.22933526786235	2	1	1
0	2DFV	1	16.26614	-0.39	14.59	-0.801467177263907	18.3951318224607	0.265250588766008	5.61446820021416	-0.811712087679676	21.7884782953524	1	0	1
1	2DFV	1	20.17451	0.37	7.12	-0.797288355111664	19.0472591911394	0.666596189079529	3.09978151980751	1.15180278473786	1.62940775612475	0	0	0
0	2DKH	1	23.363195	-0.36	13.8	-0.17976631420948	16.8473109748573	-0.12459073758565	14.8449285047123	-1.21138883725787	7.73072521276041	3	1	2
1	2DKH	1	28.34765	-0.77	9.3	-0.191744466570808	16.9689828356907	-1.09775397609164	7.09571098608764	0.0239552970008322	10.1345118533541	2	2	0
2	2DKH	1	37.135217	-0.5	7.8	-0.182323566961328	16.6961225536935	-0.655486043029931	6.67961740509319	0.0235569823630609	5.02677113822543	2	1	1
0	2DKN	1	16.28894	0.92	3.98	1.11301998485456	0.897569198109547	1.01086885931681	1.89767484108016	0.575892712874196	10.2352907376125	1	1	0
1	2DKN	1	26.450309	0.97	3.89	0.851198699064268	1.16457165696849	1.50289181097072	1.38582705094118	-1.10562315111605	17.6173535490092	1	0	1
0	2DPH	1	18.17671	2.02	0.97	2.57968197879859	0.720577189380193	2.23935113048376	0.875738173039693	1.33735099411912	1.27175959403337	0	0	0
1	2DPH	1	38.288293	0.02	11.22	2.5909068404263	0.773231101989939	-0.000578327809258941	10.1579400156812	-2.52646760689775	28.3079807262826	2	1	1
2	2DPH	1	47.297142	0.87	5.33	2.61244919679855	0.708413606175853	0.728546728744606	5.73636759516296	0.27197338715706	6.81267588024221	2	3	-1
3	2DPH	1	73.311814	-1.01	18.69	2.53452759944537	0.761306054485561	-1.28588716397	19.6667116469018	-1.14755955610558	24.4071682933718	8	4	4
4	2DPH	1	78.361214	-1.56	26.47	2.65564571882363	0.691993804130714	-1.89762471686009	29.0488985707486	-1.11627740745754	16.175551723117	8	6	2
5	2DPH	1	80.492491	-1.5	25.23	2.53854851569486	0.806409610489749	-1.7299595801376	26.9870505272953	-2.43413016051936	24.3896486590372	9	6	3
6	2DPH	1	90.233971	-1.74	28.22	2.53869204445838	0.776223550558545	-1.9484424830641	29.5430210170562	-2.73	34.13	13	5	8
7	2DPH	1	90.269281	-1.74	28.19	2.53869204445838	0.776223550558545	-1.93932182393781	29.5140390063817	-2.73	34.13	13	5	8
8	2DPH	1	98.766861	-0.77	15.11	2.51610483437401	0.781691779208306	-0.858993617687109	15.1950161754051	-2.52373264613806	28.2989500121526	8	4	4
9	2DPH	1	104.278658	-0.92	17.37	2.64817367005428	0.696238564802139	-0.997565545784664	17.5023964996557	-3.28504516712866	33.3718722477531	10	5	5
10	2DPH	1	104.285322	-0.93	17.48	2.64077417123461	0.700521308811878	-1.00222291069688	17.5757283026277	-3.37315926252374	34.4310100317126	10	5	5
0	2DQ4	1	24.603103	-0.17	18.94	-0.0420052059403229	17.9926504537382	0.306522358550911	19.673308723728	-1.61443960160477	17.8998855903745	1	2	-1
1	2DQ4	1	26.013324	0.12	12.96	0.0809808903064762	18.699570840845	0.333226676612019	11.8744367804795	-0.385953630796151	10.3294876199418	1	2	-1
2	2DQ4	1	33.913709	-0.08	14.89	0.0269267135515081	18.3415383855663	-0.0286688064221832	14.2154560291393	-0.430913508260446	14.3163317057369	0	3	-3
0	2DTX	1	21.168542	-0.83	11.87	-2.99661931375292	22.7274474273743	-0.543588287828528	11.12111609601	0.721451863724179	2.35811520832529	1	0	1
1	2DTX	1	31.159368	-0.85	17.41	-2.96147170797093	22.6969843818921	-0.226257538777486	11.9525441449007	-1.46531233333458	34.1665674288677	3	1	2
0	2DV6	1	24.753623	1.12	1.41	0.640779222696208	2.10384330671469	1.26495137169121	1.12611234636095	1.23117390759985	1.44185730383301	0	0	0
1	2DV6	1	52.035227	-0.19	9.2	0.602672522133948	2.12562350069272	0.0610775663879222	7.30811786800556	-3.61911245031715	36.2991363684328	4	2	2
0	2E3T	1	26.320553	1.05	8.38	1.04914904269602	5.92571157654243	0.917826279304467	10.2169041265811	1.51107484884229	4.62229854575151	2	2	0
1	2E3T	1	56.624993	-0.18	15.01	1.06775067221432	5.10010609474316	-0.200966880731804	15.976123520886	-1.30544539267162	15.6721302793763	3	5	-2
0	2E5V	1	15.371289	-2.28	21.26	-2.96361330408611	23.1887851655359	-2.2028719248334	21.915853731952	-1.61285183230779	18.0917504687956	1	2	-1
1	2E5V	1	26.68736	-2.01	28.27	-3.47325560455063	47.6365828496219	-1.48734585263639	23.4839360089264	-2.2880837402593	24.5013541276755	5	2	3
2	2E5V	1	28.013392	0.17	18.21	-3.81030078223349	47.0873818619067	0.287652801873348	16.5088348268413	2.88564494433712	0.950788064358589	2	2	0
3	2E5V	1	46.394551	-1.52	21.92	-3.81273875345692	47.0441318434801	-1.24090734866319	18.9960806020162	-1.37675683343713	18.006916960764	4	3	1
0	2E6F	1	20.032774	-1.1	7.97	-2.28226680901934	11.6743201676773	-0.439672712388722	4.23969208996976	-1.47528212350366	14.3663827015834	2	2	0
0	2EBA	1	25.977372	-0.48	7.92	0.720085857530813	10.5540641320242	-0.640861976773765	6.18002702113411	-1.0627682851434	10.4671543182775	2	2	0
1	2EBA	1	27.815944	0.15	13.1	0.835670710048663	10.037299444109	0.583179640559459	10.9150930947999	-1.67835909357603	21.9128151095677	2	2	0
2	2EBA	1	29.394486	-0.98	15.05	0.726381992439413	10.4810532077859	-0.992429155873486	14.0215150055784	-3.0952840973924	26.7598803514472	2	3	-1
3	2EBA	1	78.550466	-1.29	19.29	0.798880733218694	9.60082394747142	-1.44352156034874	20.5590034973854	-1.10889441128787	9.7251570778747	4	8	-4
4	2EBA	1	90.696608	-1.51	19.3	0.687276833262258	10.2465280669211	-1.69840020151618	20.5792060285097	-0.633436612266736	7.48683202482643	4	10	-6
5	2EBA	1	90.721945	-1.47	18.98	0.968849891435882	8.82742894624615	-1.66478700323149	20.2831273753398	-0.50221593310255	5.86196093152903	4	10	-6
0	2EHZ	1	18.812204	-1.94	24.59	-2.76714603562505	44.411863736905	-1.96252338631175	29.2697699018277	-1.32468744044216	3.18816252593575	1	3	-2
1	2EHZ	1	22.95903	1.59	9.52	-1.33035142176154	30.4979963786191	3.24278597023922	0.77053164175439	0.579395313962063	8.72548484979933	0	2	-2
2	2EHZ	1	29.418624	0.5	11.04	-1.35494757224386	30.5058400519371	1.3304754703154	5.35096819572076	-1.44494512085573	14.521913790959	1	1	0
3	2EHZ	1	34.07268	0.28	12.23	-1.28769988367869	29.8107772428547	0.928005789308683	5.4099239297841	-1.05	24.75	1	1	0
0	2EIX	1	25.263287	-0.84	8.73	0.219688187048014	1.90645146285319	-1.5971295379945	13.4916500610919	-0.0185807756665534	3.76529969222593	3	1	2
1	2EIX	1	25.594104	-0.59	8.72	0.207687974351453	1.91678029755289	-0.699539306486985	10.6175350920128	-1.02614087393456	9.34606270458307	1	0	1
2	2EIX	1	25.922965	1.8	4.36	0.146763684330586	1.94582334097018	2.5075452259325	0.773696277112663	1.25637902594856	17.8690107542563	1	2	-1
3	2EIX	1	26.646387	1.6	2.65	0.147670586141043	1.95093312771733	2.354565911778	0.917772265350592	0.67335488304911	8.77847847358121	0	1	-1
4	2EIX	1	34.821998	-1.25	12.27	0.167023015569242	1.94331721122284	-1.39052703927198	14.0842919343367	-2.05857677022087	14.079431664854	3	1	2
0	2EKP	1	87.204545	-0.01	9.38	-1.45029500390528	34.9682628386055	0.113263559861123	7.71037168233991	-0.622758886718112	12.5259690581176	5	2	3
1	2EKP	1	92.461423	-0.02	11.42	-1.85794099699969	38.2289832276195	0.126579156883738	9.95075367402876	-0.44266223559828	5.16214970819247	7	0	7
0	2EP5	1	15.288271	-1.07	11.44	-1.68636734146925	18.5314548360852	-1.45838835249266	11.966549714436	0.107497842068242	2.57206196204259	3	1	2
1	2EP5	1	17.965849	-1.1	22.74	-2.03642767024704	26.5968990228013	-0.358545906178738	19.999806222174	-1.16049017983766	22.4707479969778	4	2	2
2	2EP5	1	18.633685	-2.68	31.97	-2.018933123267	26.9799342264638	-2.6303608134359	28.2503226844488	-3.50127157688879	42.8801330419027	3	2	1
0	2EP7	1	16.464668	-1.98	21.41	-1.62111999856493	19.2666818365279	-2.24047082385036	22.7265563466855	-2.1017362552167	22.3297966310856	4	0	4
1	2EP7	1	25.798064	-1.44	15.85	-1.62022069212197	19.2669448269695	-1.40142313845161	17.6848782986274	-1.35942017484921	6.91242406339056	3	2	1
0	2EQ6	1	23.460698	-1.12	23.99	-0.374537099540857	17.3836302494975	-1.21326954716451	27.8651417979177	-1.65431437050204	21.1296404079281	3	3	0
1	2EQ6	1	26.683457	-1.17	24.69	-1.13553659423758	27.3067779841103	-1.56719778603885	30.3054724931915	0.13068717734342	3.17513080781844	1	2	-1
2	2EQ6	1	63.430893	-1.06	21.56	-1.25353152943909	28.3366344964723	-1.00066007294169	21.1484790308937	-1.61015017003759	19.1303429389655	3	5	-2
3	2EQ6	1	76.525692	-0.7	17.97	-1.09562335927061	26.5106395504205	-0.858875817279175	18.5902928681103	1.7	1.76	1	6	-5
0	2ET6	1	26.66326	0.92	10.88	-0.57003392999154	21.9210982774144	1.2017947820932	5.86170813713336	1.63584598302473	14.2576944076724	2	1	1
1	2ET6	1	26.722023	0.18	11.41	-0.614379208703296	23.947173707046	0.0643584310784746	9.99812009210917	1.44475611735411	3.26523181664809	1	1	0
0	2EW8	1	16.08155	-1.57	7.41	-1.92598135469774	16.8734911759762	-1.35932398748471	2.75814839198755	-1.51368878526092	4.99145888775033	1	1	0
1	2EW8	1	18.227124	0.07	5.12	-1.90688919058851	16.771900385434	0.175185973609558	1.59293721874682	1.58334488384771	1.18578288562834	1	0	1
2	2EW8	1	62.807475	-0.16	9.99	-1.89496429109334	12.4402679572977	-0.282918987305498	10.5220150969686	3.07396966561025	0.80793468820165	3	0	3
0	2EWD	1	27.969642	-2.37	32.99	-1.31343468073686	21.7773382491875	-2.99787449037591	39.161959833552	-0.877074966344417	19.4420346969121	2	4	-2
1	2EWD	1	28.113401	-0.16	5.26	-0.428935061589378	14.2217838378004	-0.723749082283688	4.0883184430502	2.24226107076556	0.771845041360798	0	1	-1
2	2EWD	1	30.284617	-0.83	10.78	0.37169250508656	15.5218045679268	-0.579399947653723	3.63724226947137	-3.45804903778531	38.1823959465507	2	0	2
3	2EWD	1	34.484992	0.65	5.76	0.369732667599902	15.3997667854937	0.475679489837529	4.57139205908302	2.0008359754957	0.71098332865694	0	1	-1
0	2EZ9	1	18.578596	0.31	10.77	0.560908816430964	1.52570322615608	0.84408433921571	10.6762715606189	-1.21396557872779	22.6453254290446	1	1	0
1	2EZ9	1	37.151642	-0.84	11.79	0.465850942908809	1.80126883049784	-0.920161297475419	13.1709788454441	-1.79819007091066	15.2358666336509	2	2	0
2	2EZ9	1	37.710007	-0.32	9.46	0.888753917177822	1.36680502691915	-0.136925988602145	7.98089385703264	-2.57897464117122	25.9148783238082	3	2	1
3	2EZ9	1	62.154235	-0.85	11.77	0.281157330323127	1.8825260712102	-0.975114203754722	13.7855119508041	-0.769317262113294	2.81459456126177	3	3	0
4	2EZ9	1	78.576108	-1.09	13.67	0.435667961293329	1.81069871592043	-1.23988056969537	15.6669229126208	-0.848329688726482	2.84598030399551	5	5	0
5	2EZ9	1	88.606105	-1.23	16.96	0.466108132810106	1.78655258725595	-1.32686493408496	18.1862096661133	-1.71046126786132	15.4492569448367	7	7	0
6	2EZ9	1	90.542741	-1.07	15.16	0.496045129703841	1.79124571126462	-1.25823674515909	16.6733968825653	-0.0912286453103338	7.54038858479852	7	8	-1
0	2F5V	1	44.504241	-0.99	19.08	-0.925115340889113	11.5706669635846	-0.761190482452085	18.4473405171353	-2.81883579414123	30.7885891487163	3	1	2
1	2F5V	1	52.575276	-1.02	17.13	-1.06456041416289	12.8403698382676	-0.883902034491302	16.6959531419804	-2.09068896006818	23.6834895048993	1	2	-1
0	2F8A	1	15.430952	-0.4	18.11	1.00174343078416	5.54525352603661	-0.229404403832277	17.5474745300745	-2.2763140514383	33.7621289990143	1	2	-1
1	2F8A	1	33.783457	-1.14	19.55	1.01837331454503	5.29317614624792	-1.40944196487817	20.0800583926107	-2.16737123140271	32.8458777200955	4	2	2
2	2F8A	1	34.279588	-1.2	19.95	1.00900211486224	5.40646825766395	-1.46798570329749	20.4386551268568	-2.32050362149273	33.9681687504179	4	2	2
0	2FDV	1	18.432243	-0.41	15.45	-0.179670514093217	17.4861136448705	-0.485120843717421	17.2116591242302	-0.505782582444322	10.3947012901519	2	2	0
0	2FOI	1	29.251599	-0.02	11.57	-0.825100845816332	19.0419622623666	0.068626258024996	11.9895595703501	0.447832385198583	1.92090053523171	1	0	1
1	2FOI	1	36.958248	-0.45	15.03	-0.755339015046254	18.5741291244962	-0.483186020533383	13.6646486161729	-0.0660836120728433	17.6780140706401	2	1	1
2	2FOI	1	37.405113	0.06	8.58	-0.81588184783802	19.0430435336648	0.162933178231169	8.06150985895257	0.3571313607513	1.16683370930752	1	0	1
3	2FOI	1	40.991852	-0.45	10.31	-0.792548535446309	18.9446595341873	-0.342317127038313	9.77156919287614	-0.716378950632671	4.48162154788845	2	2	0
0	2FR7	1	19.056785	0.99	3.7	1.86448644655451	0.859316614790592	1.30756833059947	0.988732647421128	-0.709319613550645	12.7330566422399	1	0	1
1	2FR7	1	24.308965	0.7	5.06	1.90521450573501	0.824175414420622	1.15425653640348	3.00859075879725	-1.28491099260804	13.0567739615804	2	0	2
0	2FVL	1	17.696549	-1.95	16.55	-1.67463641622753	21.0313933714093	-1.84275264988185	17.0599746700734	-2.25844835496641	12.7469353518695	2	1	1
1	2FVL	1	24.88043	-0.46	5.53	-1.53424965391936	18.6618174640941	-0.390388356214545	1.95427893905166	0.538272251623406	1.08566352898303	1	1	0
2	2FVL	1	35.339958	-0.95	15.34	-1.37588194912597	19.3147571741476	-0.825131294469122	15.9121398803056	-1.34514054014916	7.75939352689885	2	2	0
0	2FWH	1	15.242745	-0.14	15.79	0.557334936009704	10.8109883744511	-1.22506907018661	21.1243711272721	0.0445089162898973	16.3920461837065	0	2	-2
0	2FWM	1	17.141292	0.33	9.3	-0.51096094942867	6.67756164252046	-0.833016793159529	11.3479227859642	2.71377656855083	9.47390067754579	1	1	0
1	2FWM	1	17.670077	-0.19	10.38	-0.508699677193848	6.20883071867204	-1.07839024256572	11.7507067169279	1.00042356019792	13.1422494704652	1	1	0
2	2FWM	1	23.970306	-0.08	5.13	-0.520443814034183	6.92897045147274	-0.130412220017518	5.73916325533449	0.496034622263057	1.84775104638105	2	0	2
3	2FWM	1	31.708108	-0.27	8.01	-0.486681032593888	6.36753784392963	-0.386200936530239	9.8934882170398	0.450594941484387	1.88220498542022	3	0	3
0	2FYU	1	29.655174	-0.36	9	-0.13317788648187	17.8925094727852	-0.347424135687199	5.31242687239993	-0.639516014882118	14.0750506679951	3	1	2
1	2FYU	1	47.572564	-1.15	12.99	-1.81620125741102	23.3301536835695	-0.885467649201719	10.9376938467826	-2.47	18.8337064058577	3	3	0
2	2FYU	1	61.927641	-0.75	16.97	-1.69445756676052	22.5185702449767	-0.588773885621256	16.3246317687367	-1.49227350757356	18.3367689093046	5	3	2
3	2FYU	1	62.844037	-0.56	12.9	-1.76635857838406	22.9054782189048	-0.427342899310942	12.778264199968	-0.793151177789769	4.50375988517183	4	4	0
4	2FYU	1	72.823995	-1.08	15.51	-1.7427704009925	23.1121108064964	-1.04005133687145	15.8287437375724	-1.03771968879706	2.94708654074713	5	5	0
5	2FYU	1	73.45444	-0.63	15.21	-1.78933175813929	23.5060122332306	-0.577596938433192	15.2058852270596	-0.290253108194572	7.13377889886049	10	2	8
6	2FYU	1	80.13618	-0.8	19.42	-1.7417928016165	22.9927619318633	-0.639576297243917	19.1457446247419	-2.68813855653601	20.317226893736	9	6	3
0	2FZW	1	21.018087	-1.41	26.59	-1.84241720162337	21.4779105853885	-1.33301416464926	27.6721606692693	-1.14832091231382	29.3122859066247	2	2	0
1	2FZW	1	23.713473	-0.75	15.36	-1.86326404902782	21.7208015238376	-0.220239903860643	13.3326294867545	-0.945721760697882	13.8263541854834	0	2	-2
2	2FZW	1	24.378986	-1.14	23.05	-1.84918994832203	21.5513280649514	-0.633551123250884	22.4435570244059	-2.10301256112477	27.2941534824062	1	2	-1
3	2FZW	1	40.939832	-0.16	8.93	-1.84851508744463	21.5077300428352	0.428750382669555	6.23575274070575	-1.86226167046996	11.4966613541327	2	3	-1
0	2G76	1	29.417507	-1.21	13.41	-2.99667086688073	38.1013680966223	-0.746957963706345	6.23476084312006	-0.35597538266925	4.11734050853347	2	2	0
0	2G82	1	18.994544	-0.65	11.53	-1.2463776400441	21.099769028478	0.0793967376470431	1.56082761343959	-1.38147480286549	19.6956979055823	2	1	1
0	2G8S	1	15.209978	-2.89	20.76	-3.39569010552018	40.6071089328329	-2.78220998322305	17.7052730478237	-2.537366091126	5.73791500511274	2	0	2
0	2G8Y	1	18.82259	1.49	5.52	0.0540146453510209	22.6050752835429	1.98553575572506	0.9322165122851	1.68858946404392	1.13289521462033	0	0	0
1	2G8Y	1	22.033262	-1.81	25.44	-0.81601857553799	14.5692376774672	-2.10074631519528	27.0662412393488	-2.37	34.89	1	1	0
2	2G8Y	1	24.483255	-1.25	24.66	-0.830829154451153	14.6140308786034	-1.36546433359224	25.6397532608864	-1.48752813331373	35.6925890473323	3	2	1
3	2G8Y	1	24.691358	-1.3	24.21	-0.408145740131836	16.9480201445233	-1.34791062497435	26.9433764387192	-2.1806799743933	25.1234051097014	2	0	2
0	2GDZ	1	17.781891	1.95	4.34	0.45047768650024	1.61096076146605	3.10987081587362	0.809476102354668	1.4452982349877	14.9813600649311	1	2	-1
1	2GDZ	1	22.699891	1.07	1.51	0.799303276679596	1.33976048246632	2.24050084383487	1.02306196403636	-1.38834973767506	2.92576619322229	0	0	0
2	2GDZ	1	26.573121	0.49	7	-0.376608726809128	1.86026862456722	0.86099715546956	3.55687317044974	0.0967847253911658	22.7064540423689	0	1	-1
0	2GF3	1	15.380697	-0.83	20.59	-1.54596604447975	28.7680486607537	0.389089448505159	10.84379472378	-1.3794118568851	22.1290085164638	3	0	3
1	2GF3	1	28.971235	-1.16	24.79	-1.43823755044217	28.8762873272087	-1.2157824194706	24.3936784601872	-0.591348061721149	22.2411715051722	3	2	1
0	2GGS	1	23.15124	-0.34	9.33	-0.860846890899505	13.2191117968067	0.392447977547575	2.69443474582482	-1.98628542235488	25.0272393457358	2	2	0
1	2GGS	1	23.292327	-0.66	11.29	-0.356117462857184	10.5345895644354	-0.352009360008666	7.86219313253137	-2.06757334338032	23.2821679308856	4	0	4
2	2GGS	1	51.097149	-1.4	20.33	-0.40346737232857	10.8776363622533	-1.2864859020189	18.1804279699891	-3.549624388868	49.815790240692	4	2	2
0	2GSM	1	35.673773	2.34	0.89	-0.336451224214382	2.33490338426194	2.61030730136478	0.740668454570274	3.80379412711876	0.186372629506829	0	0	0
0	2GV8	1	46.471223	-0.49	9.67	-1.69426794398802	21.3616558707331	-0.225288036670813	7.13278954853479	-1.30558918963787	17.6169369382966	1	1	0
1	2GV8	1	49.004334	-0.99	14.11	-1.6887099468367	21.1428413797218	-0.690822456669524	11.6356131115794	-2.68709042708388	27.0244007048826	2	2	0
0	2H2Q	1	18.737993	1.03	9	2.21460567217949	1.9840578352537	2.01023580680032	3.37143753690933	-1.5391906143426	24.0071836800481	2	1	1
1	2H2Q	1	22.320427	0.84	8.4	0.992721398089022	15.7604160064013	0.4989346486439	8.29953770013095	1.48947529719645	1.41468939200341	0	1	-1
2	2H2Q	1	25.303352	1.02	8.06	1.02569388088289	15.5989746387344	1.43932923118321	2.5153522496649	-0.544422497473491	19.7980591051144	1	1	0
0	2H6E	1	16.23521	-1.72	27.16	-1.22461170490778	21.7443627701473	-1.33646263631795	24.047240110326	-2.87927196382574	38.0310254605291	2	1	1
0	2H7M	1	24.986436	0.38	7.5	-0.705116405654291	14.9530354155669	-0.0010733412591882	7.5136159864443	2.35470790326311	1.47811964429769	2	0	2
1	2H7M	1	34.71955	0.43	6.84	-0.712689985553597	14.1603964415419	0.69785501886532	6.29974988250258	0.29189745202256	1.78043544853329	1	0	1
0	2HCY	1	43.231486	1.06	4.34	-1.05852293691797	14.1715352907984	1.28021611461927	3.10069291947893	1.80156241197755	2.69326713323077	2	0	2
1	2HCY	1	71.747523	-1.17	17.74	-1.10327255530767	13.9365572996885	-1.00662099920071	15.9588517226333	-3.83598169876762	49.7006082207955	4	5	-1
2	2HCY	1	80.572602	-1.14	16.63	-1.03286386540541	13.7802549581287	-0.995785355670314	14.9048148477427	-3.8370497928426	49.7060660918079	4	5	-1
3	2HCY	1	92.493132	-0.52	7.83	-1.23182676959363	15.8801948581484	-0.606822058247545	7.61760926571517	1.69220170095714	3.12160068746478	5	2	3
4	2HCY	1	92.554913	-1.3	14.83	-1.17360394602928	14.7607078265601	-1.19013804632919	13.2679840516322	-3.35304159623507	41.8860318945015	5	5	0
5	2HCY	1	93.932709	-1.38	15.72	-1.15778526784253	14.6690637373605	-1.25174122816933	13.8423253471067	-3.44276481179624	43.0723053852397	4	5	-1
0	2HE3	1	17.166149	0.81	14.68	0.711704112502813	2.21834924308359	1.27521132266842	14.2700810152657	0.376366208583221	26.060844610978	0	2	-2
1	2HE3	1	20.101413	0.89	14.36	0.790401375760096	2.19966207330643	1.35190430007738	14.6127132411616	-0.253446312246717	30.2590424328472	0	2	-2
2	2HE3	1	33.424389	-0.37	21.58	0.720363064037718	2.21798187973317	-0.619527757442706	24.13121242583	-0.225842449403714	30.053357012371	4	2	2
0	2HEJ	1	20.176824	-0.95	10.28	-2.47113992987251	24.9712286453713	-0.725372505028624	5.32777943475818	0.316556462508795	3.7911461855041	2	0	2
1	2HEJ	1	27.015087	-0.73	7.55	-2.65476073987055	22.7175958353489	-0.458096973878023	2.6297597561203	0.0223376917966915	13.0869039170619	3	1	2
0	2HQ1	1	19.525432	-1.82	26.35	-1.73371689121294	30.3494310654322	-1.95259699621311	28.2281938517899	-1.48778224621763	16.0069540993593	3	0	3
1	2HQ1	1	29.111211	-2	25.39	-2.34669957864066	35.7686647009047	-2.02761345387913	24.2699921594548	-1.40471514061626	15.8831336043401	5	0	5
2	2HQ1	1	33.484377	-2.53	30.55	-2.33100313790074	35.8745009344012	-2.7408078846628	31.3053079128542	-1.59346822049917	19.1167766105606	6	0	6
3	2HQ1	1	36.603635	-1.11	15.98	-2.13705981634095	33.8588125829998	-0.654354923356948	11.5817223348242	-2.01767558132017	18.0099878702424	4	0	4
4	2HQ1	1	44.067091	-2.58	29.39	-2.41331527112527	36.3909537684334	-2.74147096416383	29.7431804205451	-1.4564162919458	16.0760947202594	7	0	7
5	2HQ1	1	44.827568	-1.39	16.05	-2.24270375850736	34.7767195589262	-1.12084096171409	12.5009683805283	-2.01377109068592	17.980083648391	5	0	5
6	2HQ1	1	45.307111	-2.92	33.21	-2.44623796772726	36.8752244565788	-3.150146786693	34.2641404363487	-1.61152907344962	18.9842847117108	8	0	8
7	2HQ1	1	45.332135	-2.92	33.15	-2.44619549427508	36.8748556081784	-3.14944019525129	34.1861828943777	-1.61157409853065	18.9846604938272	8	0	8
8	2HQ1	1	59.872171	-1.98	21.72	-2.40384587790414	36.5070826239044	-1.92993245427808	20.5062518343568	-1.96394876993303	17.5670155951756	7	0	7
9	2HQ1	1	59.938101	-1.97	21.51	-2.38693700990645	36.3602424544508	-1.91698156262042	20.2928566680269	-1.96896511234471	17.6158613145791	7	0	7
0	2HQM	1	24.063562	-1.78	27.33	0.539491974062507	13.58022030063	-2.23276148461797	30.3441651248386	-2.86224747606135	32.7565213247062	3	2	1
1	2HQM	1	48.431186	-2.07	25.82	-0.682750588414994	16.282496754171	-2.21014867073434	26.6274607970728	-2.15429652538793	27.8139987776716	4	7	-3
2	2HQM	1	51.565074	-1.21	15.84	-0.660645132553733	16.3603176426117	-1.3205252216756	15.3733897174954	-0.696667628134948	19.6032938218996	5	5	0
3	2HQM	1	72.01568	-0.73	16.52	-0.661981226617617	16.4303692948236	-0.68211757416399	16.2715639629968	-1.58260992553431	20.8947987653525	6	6	0
4	2HQM	1	75.178896	-1.35	21.44	-0.65902290990879	16.2405264192954	-1.39647150455584	22.04693283636	-1.4382472779078	17.0054122316068	6	7	-1
5	2HQM	1	77.523442	-1.35	19.17	-0.659951507950113	16.3130093250329	-1.30138382468861	19.0010170738849	-2.90658904750197	24.9802589635672	4	7	-3
0	2HRB	1	17.437052	-1.91	25.25	-1.07103964355078	14.5898653841331	-1.44647140336602	22.7468612787316	-3.4773237703905	42.1548278156902	2	2	0
1	2HRB	1	19.310985	-1.42	21.34	-1.04369941677627	14.7195418565979	-0.798753089629104	18.1087150936901	-2.7842060131169	34.9305986515377	2	1	1
0	2HSA	1	21.662411	-2.12	25.76	-3.476364159799	49.9346963784089	-1.57915473037701	17.165415225638	-1.97957842193506	20.6391322576601	2	1	1
1	2HSA	1	25.111091	-1.83	25.82	-3.46373844023079	50.0825320630268	-1.33356653003676	17.0509009175234	-1.74179348285412	28.8508648121687	3	1	2
2	2HSA	1	44.907612	-1.39	17.58	-3.52885308851609	50.3559357495649	-0.936638944249963	11.0142598306728	-2.45376835800265	30.3638891128645	2	3	-1
0	2I0K	1	28.956694	-0.59	17.47	-3.38809953077309	35.5165557468908	-0.735924078093485	16.8342267643804	3	0.07	2	4	-2
1	2I0K	1	30.093565	-0.24	18.67	-3.39194642218906	36.1298254541879	0.252306800013755	17.4795278848562	1.40403915956226	1.93094767621186	2	3	-1
2	2I0K	1	34.731471	-1.25	15.3	-3.13405647388553	39.3726336667675	-1.23117474043414	14.8827937628289	-0.177775020485387	2.32730851992246	1	2	-1
3	2I0K	1	41.004394	-0.97	14.65	-3.39350777894858	35.7377584762647	-0.56924245385369	12.0964282085685	-0.67	2.78	3	3	0
4	2I0K	1	52.64108	-0.49	11.19	-3.39737148306222	35.8317594178479	-0.211129291296686	9.10359297439316	0.331805406608527	1.97358438720382	2	3	-1
0	2I3Y	1	32.688784	-0.14	8.91	-1.43884977955628	15.3407335021336	0.388765808792295	4.24013918495177	-0.714419883405705	18.5701402490224	5	0	5
0	2IBA	1	39.203466	0.4	10.84	0.449926105256495	3.60176935978987	0.43206295536326	10.0586615688119	0.169942395394905	23.0016190409998	2	1	1
1	2IBA	1	48.49446	-0.5	13.58	0.290443282797671	4.39944548370663	-0.327410675888249	13.8662065261762	-2.69688461025594	20.7823649251181	4	2	2
0	2IEA	1	34.1826	-1.63	20.56	-3.05243611349526	28.3355169340743	-1.09311160586965	16.274568200569	-2.46653195030513	32.9069033169141	4	0	4
1	2IEA	1	81.865466	-1.29	27.49	-3.24343553465292	29.4827359397941	-1.0831459294527	27.1096022109744	-2.49515881361114	31.5077150017139	4	9	-5
0	2IID	1	19.335703	-1.19	21.83	-1.86337085075352	20.0826967039378	-1.08774501327701	26.17764807034	-0.655370684345215	15.0883507007284	2	1	1
1	2IID	1	29.340913	-1.98	21.62	-1.69902857854853	18.9360413480889	-2.06374651640396	21.6636911485342	-1.93815079816546	24.5793991538379	3	2	1
2	2IID	1	36.641113	-1.31	22.48	-1.34633675481392	15.9049389203745	-0.987886204700808	23.0366131238248	-2.89591130560986	25.1288084236716	4	4	0
3	2IID	1	39.337284	-1.08	13.85	-1.68830362648235	19.0413406082854	-0.934266423909319	12.8519859365799	-1.33116093105864	14.6230642322921	3	1	2
4	2IID	1	42.018115	-1.31	18.8	-1.39838824885989	16.4938245847314	-1.37275407319698	22.2045514082868	-0.910670397130617	2.96134365227797	3	4	-1
5	2IID	1	64.30922	0.16	14.41	-1.3882764327212	16.4038405334281	0.162065501405365	13.9445389606566	1.20344215998472	16.8637666227295	4	3	1
6	2IID	1	65.8618	-1.12	20.43	-1.26241965698489	15.8947578948645	-0.897708875358309	18.849331930063	-3.4632151519475	43.0030036279885	5	6	-1
0	2IJ2	1	23.720721	-0.08	13.91	0.419729904304407	1.78838306271357	0.269816457598863	11.4157345326915	-1.39233398890681	31.5871673701191	2	3	-1
1	2IJ2	1	30.098371	-0.05	9.26	0.72206532441517	1.25015959749431	0.930779998748096	3.30495556262649	-3.72588918692042	34.1674825225272	2	1	1
2	2IJ2	1	30.40622	1.29	2.09	0.72206532441517	1.25015959749431	1.59829036208885	0.835690261058531	0.453125245890045	8.80591824736207	0	1	-1
3	2IJ2	1	32.071814	-0.58	15.2	1.55772710529482	0.619658118076058	-0.508017517909673	15.7693014360524	-2.95858071957314	27.350646677109	3	2	1
0	2IMP	1	19.232337	-0.71	16.74	-0.0243237482663361	11.7211210144626	-0.563263687210928	14.3757181079918	-1.94255889065932	28.5861360885023	2	3	-1
1	2IMP	1	20.12973	1.36	7.04	-0.25888625983239	17.7411189518567	0.889720545692888	5.79594620227641	3.7056319479716	0.203401264812474	1	2	-1
2	2IMP	1	21.408158	-0.72	13.69	0.0154262111066651	10.689041737634	-0.750255977896919	10.8922460070496	-1.40230667159039	21.6170958024054	1	3	-2
0	2ISA	1	34.336064	-0.98	19.1	2.80276289152124	3.67468087580329	-1.14144319548219	19.4838604264222	-3.3526207034711	29.7429053688695	4	2	2
1	2ISA	1	37.119748	-0.46	14.73	2.8097171890254	3.64396530841243	-0.967506791632438	16.3862520602316	-0.956333944593243	16.6473775359091	3	1	2
0	2IUF	1	41.743714	-0.48	10.32	1.62791927362135	6.96199395905673	-0.43065318116965	11.4379523503892	-2.86348885926873	6.50195639805472	1	3	-2
1	2IUF	1	56.337016	-0.22	15.65	1.68428555590092	6.65596584036001	-0.406978745332155	17.2973862467693	-0.396749088471538	9.82968847231317	1	6	-5
2	2IUF	1	61.241189	-0.49	13.91	1.68358268787225	6.67374677442459	-0.762741012399995	15.3023521311677	0.12068809335981	6.90432980215835	1	5	-4
3	2IUF	1	66.763672	-0.25	7.81	1.62703899347106	6.97294042370793	-0.197510493577159	6.82768869311797	-2.8297103576517	20.7484220539685	1	4	-3
4	2IUF	1	66.934481	-0.15	12.97	1.64027691418281	6.60999415643697	-0.44980110502788	14.3007825854701	2.10972205511072	1.27713197222061	5	3	2
5	2IUF	1	172.191412	-0.77	13.81	1.68356190634388	6.66637507419119	-0.849217163770687	14.3174223295877	-0.50467673881761	2.76730297584869	12	8	4
0	2IV2	1	19.769213	0.05	4.17	0.952659600684973	3.21074462415984	-0.506213615304587	5.7159903017806	0.439543083972044	1.37987603489979	2	0	2
1	2IV2	1	27.104707	-0.62	7.75	0.962000954842917	3.37462898530474	-1.19238526127577	9.39007630522304	0.312972952621543	4.90468795316808	2	2	0
2	2IV2	1	28.470595	-1.07	16.44	0.923368328477986	3.20561200630843	-1.25250926176262	17.3733939492949	-2.4204887636266	26.5457690580582	5	2	3
3	2IV2	1	46.331714	-1.39	17.64	0.725761239550706	5.03810391876819	-1.59928128200048	18.4585539378285	-2.00941077179776	24.3940087911046	4	4	0
0	2IVD	1	17.015802	-1.51	22.93	-0.870344384783351	20.426818666999	-1.851624599053	25.480750284922	-1.7697998217665	22.1747934670732	2	1	1
1	2IVD	1	25.369991	0.3	3.43	-0.264276700232029	10.3982209231601	0.63919566137923	1.97552721349727	-0.292089213901488	1.85425145278575	1	0	1
2	2IVD	1	38.587852	0.34	7.8	-0.262154284253787	10.6341766130838	0.710949402922369	3.90572551178824	-1.21404610278064	27.5443447768524	2	3	-1
0	2IVF	1	41.080451	0.81	5.83	0.567864231855891	1.92874050729723	1.29018759906364	2.85004289600169	-2.02266352635194	28.5087692847053	1	1	0
1	2IVF	1	41.205689	1.15	5.83	0.52105223723018	1.92081195096644	1.88119546339608	2.00735232568006	-2.79770526099051	32.5024363646253	2	1	1
2	2IVF	1	50.543927	-0.9	13.76	0.502370472534004	1.93468504235159	-0.915425758409374	12.2744453451643	-2.04328689289194	37.1278560145934	2	1	1
3	2IVF	1	85.236638	-0.45	11.64	0.502348714571242	1.93563363565264	-0.302912120847866	9.97868062459057	-3.67100440535886	46.2425103549596	4	4	0
0	2IZ1	1	18.749576	-2.47	23.5	-2.52593886027647	16.9805262312155	-3.06784693666037	29.458784437746	-1.42514524483627	19.7213122544164	2	1	1
1	2IZ1	1	19.81527	-2.65	22.63	-2.4878295243487	16.6148142387493	-2.73199157486795	26.5659086333937	-2.65281754821113	20.2438840736232	2	1	1
0	2J2M	1	27.707483	-0.79	10.72	1.359229039202	0.916562410263827	-0.872419994152499	15.492176259715	-2.47	3.43	2	2	0
0	2J6I	1	23.09028	-1.99	12.98	-2.91813393300722	27.9741516748194	-1.76672052520867	6.88253277632793	-1.83407507401756	18.1981713859651	1	0	1
0	2J6L	1	15.10788	0.08	8.13	-0.0739524584278241	2.19816332559228	0.946570269507549	1.98841329194299	-0.403699409979453	16.3412803414453	0	1	-1
1	2J6L	1	16.049178	0.34	1.64	-0.506614592247966	2.16778692797237	1.52970962793626	1.03508986398328	-0.36716763901079	1.90025450798789	0	0	0
2	2J6L	1	17.423784	0.24	1.63	-0.486132452542499	2.16487571636336	1.08855225158074	1.23275214615082	-0.21120883235635	1.6717715262475	0	0	0
3	2J6L	1	18.308738	0.59	7.86	1.0986820992548	1.43478200940754	1.09541393336259	4.08690281616529	-0.6844678550351	19.8752287887495	1	3	-2
0	2JAE	1	29.611186	-0.03	4.04	1.90825968684164	1.01570618831174	-0.132218155365009	4.93921729734563	-1.81734339472051	3.595533463285	2	0	2
1	2JAE	1	37.001717	-0.12	4.25	1.89289094036431	1.02874212618253	-0.603147893691663	2.63403213945173	0.376367794387837	16.4411505733087	0	2	-2
2	2JAE	1	63.598053	-0.38	11.14	1.8878267204081	1.02938847019523	-0.576029447451301	11.1932599216247	-0.668270705975986	21.6780188771104	3	3	0
3	2JAE	1	66.550804	-0.58	10.05	1.90427382662835	1.01908592494747	-0.804974356080721	11.4245609473089	-0.600092714614209	2.3902014051982	3	3	0
4	2JAE	1	67.391299	-0.81	8.24	2.03976487059944	0.897481890520386	-0.969445223802067	9.17238644672848	-1.87358007772039	4.15923952857831	4	2	2
0	2JBR	1	23.995431	-0.35	10.96	-0.00337313658269284	17.1860267587428	0.0588477985915406	5.57285443259472	-1.75421963895391	17.6722787061869	1	0	1
1	2JBR	1	28.323441	-0.54	15.06	0.36348153942019	10.6984799271425	-0.395859482315321	14.8015190375931	-1.83776735106126	19.7026325449228	3	0	3
2	2JBR	1	70.740669	-0.82	18.12	0.0213475194968428	17.1332152315297	-0.942322169079352	19.0491372898993	-0.44039977362762	8.02648787364306	4	6	-2
3	2JBR	1	74.189617	-1.17	21.65	0.0212023977316067	17.1318413616993	-1.31737690830388	23.0072914212308	-0.857354556364422	11.134946917843	5	8	-3
4	2JBR	1	81.532013	-1.17	21.09	0.0170323270509227	17.1060962392628	-1.34237754314759	22.4604772732379	-0.18580165046006	5.27979383526589	6	10	-4
5	2JBR	1	85.870832	-1.27	22.59	0.0471953265924173	17.1345374584209	-1.4691431236243	24.2607849900085	0.178122879273874	3.36433888175392	6	9	-3
6	2JBR	1	86.443082	-1.58	25.86	0.04402288390836	17.2115681184284	-1.74899029929698	27.5203803774593	-0.900733162455288	11.5963275693873	7	12	-5
0	2JBV	1	43.928278	-0.88	15.13	-1.33014470187961	13.586440537705	-0.392165923115505	11.2261281420384	-3.34494871022892	39.5877787156411	3	2	1
0	2JHF	1	39.800585	0.86	11.08	2.01000590336977	0.817162131204596	0.843322540488781	10.2926765377913	-0.119691605089222	26.0742303866333	2	1	1
0	2JIF	1	19.611577	0.48	13.31	-0.140842199945814	16.9730382010295	0.536600441886933	10.6689758051996	0.922803981159626	15.0004302703034	2	1	1
1	2JIF	1	23.254687	-0.14	7.63	0.794613200748791	10.0540050775297	-0.649857457631729	6.35910112317099	0.31464552224058	8.62649041919954	1	1	0
2	2JIF	1	42.193528	-0.22	15.54	0.759376471074852	8.73172538491689	0.268436814525163	9.65049600698696	-3.44509874804483	50.5281029212287	1	2	-1
3	2JIF	1	91.806386	-1.4	15.26	0.791290316616784	10.1167388039926	-1.61008733012358	15.8480407072525	-0.140633075761328	10.7284071821836	4	5	-1
4	2JIF	1	92.041634	-1.42	15.72	0.796326079313666	10.022197508212	-1.63873931096827	16.4456966796962	0.447378313434902	7.52576245172166	4	5	-1
0	2JJN	1	32.598413	1.46	8.01	1.31995126877032	1.04262374969229	1.6437200539189	10.4520932750311	0.611744423470433	1.27234294638118	0	1	-1
1	2JJN	1	33.823145	2.02	1.42	1.37573758966659	1.05213790781917	2.38003059033209	1.11680871922737	0.521608298327685	3.27434992105409	0	1	-1
2	2JJN	1	43.853044	0.61	7.78	1.38177886286608	1.03239354306075	0.977770562279851	5.67613415004485	-3.19713223271519	31.4376316991276	0	2	-2
0	2JLP	1	16.895483	-0.45	9.43	-1.50339154818191	20.9640477567264	0.621568276022795	1.59481070043337	-1.01178473406714	9.89691204561537	0	1	-1
0	2NAC	1	17.4355	-2.21	13.48	-3.10330813469081	26.2360448291979	-1.79252447444985	3.06027128834847	-2.06015653124753	18.1305620956052	2	1	1
0	2NLI	1	26.313327	-2.36	29.71	-2.8288787279652	33.330647672168	-1.88657125631709	24.7699118041951	-3.44250941183611	41.9987670152097	5	1	4
0	2NM0	1	21.630126	-2.26	15.51	-1.44640836431939	17.5188883351861	-1.64551644667693	15.60486823178	-3.6064602875337	13.9554813207532	2	0	2
1	2NM0	1	33.078263	0.2	7.18	-1.45704739036057	17.53499064487	0.291441469606931	5.28565981573294	2.1354331046057	4.89611315769113	3	0	3
2	2NM0	1	34.885365	-1.96	20.19	-1.48039707709875	17.5703307112846	-1.54058981318205	22.6744722959498	-3.6055209332897	13.925996009141	5	0	5
3	2NM0	1	39.429698	-2.59	27.54	-1.47939919050966	17.568820396447	-2.54564339500466	30.5058267155096	-3.83	19.69	7	0	7
4	2NM0	1	39.455539	-2.57	27.33	-1.47937822013556	17.5687886575025	-2.52027262697761	30.2228693153395	-3.83	19.69	7	0	7
0	2NNJ	1	19.029632	-0.53	18.98	-0.49938630244407	15.1252831046514	0.0832607755215455	17.8955234634223	-1.69236165761767	24.7571414742615	2	1	1
1	2NNJ	1	30.425162	0.26	3.24	-0.155418230402616	11.0005792769258	0.840308633193056	1.42152372859903	-1.72900516160997	2.87851344820724	0	1	-1
2	2NNJ	1	32.084267	2.32	2.32	-0.0315204845927539	10.332139147035	3.21276585278357	0.538953790273761	0.616067779894869	1.30482511657299	0	1	-1
3	2NNJ	1	35.813191	0.69	13.38	-0.142173125964844	10.9866089324247	1.56016507842349	7.96009102157629	-3.82565029892258	49.6285600133836	3	3	0
4	2NNJ	1	48.884489	-0.05	9.68	-0.0362489078622856	10.3592563141228	0.349164046891622	6.94685060020312	-3.46063564576981	31.9233067790736	2	3	-1
0	2NYA	1	25.359887	0.64	6.86	-1.77336783063477	27.3530352766489	0.892488072245335	1.71318294540171	2.51058891745528	1.15072223620152	1	0	1
0	2NZL	1	28.38378	-1.26	20.5	-2.43422942129102	29.9846681764889	-1.66455224355947	18.7480026181633	1.22084234029974	17.9995777296896	4	2	2
0	2O23	1	34.730441	-0.79	19.23	1.86797597429543	1.63753023675465	-1.16969681066247	26.0192538167452	-1.76531708182589	2.94499171268327	4	3	1
1	2O23	1	34.731363	-0.79	19.23	1.84653862918479	1.65647720268441	-1.16225647230809	25.9736724238722	-1.76540993612706	2.94497492483945	4	3	1
0	2O2P	1	16.898101	-0.68	16.02	1.01641419867377	3.00944391654364	-0.859848903715973	17.5840968633718	-2.31659602971912	28.2786147805032	1	3	-2
1	2O2P	1	23.691521	0.39	4.91	1.02746753532874	2.09022744678396	0.656179562345743	2.32933765710773	-0.903984193157161	14.2729199028986	0	0	0
2	2O2P	1	33.229424	-0.97	8.59	-0.319942146924979	2.06904457735637	-0.675524711268069	6.98085497597792	-3.21595708615843	24.2288192927332	2	1	1
3	2O2P	1	35.146729	-0.62	7.02	-0.332586647430665	2.06892689686592	-0.586795657524633	7.20501793261249	-1.25973563789028	12.7918678567189	1	1	0
4	2O2P	1	48.657637	-1.66	23.04	-0.326892654626872	2.06864882725259	-1.70218435666839	24.2912696261611	-2.96220886620324	37.9752315017179	6	4	2
5	2O2P	1	83.284978	-1.25	15.87	-0.314337301497149	2.06665572392485	-1.31379624091552	17.3445784187876	-1.37691374405694	10.486909559213	5	6	-1
0	2O3J	1	18.296264	-2.17	22.09	-1.0746351672847	17.6443829768577	-2.35255813722592	20.9219701018008	-2.8263095820742	28.3229309371726	3	3	0
1	2O3J	1	18.521607	-1.88	19.24	-1.24259480787529	18.1971602372623	-1.47832371629476	17.1409390399641	-3.30287160770255	24.5324033029399	4	2	2
2	2O3J	1	26.807445	-1.29	23.57	-1.38716161599327	25.937266886388	-0.80378140884876	20.0729893524751	-2.90060427948079	33.4313390344164	5	2	3
0	2O4U	1	16.582077	0.15	15.95	0.586747604085872	4.33727628275073	0.16243357635468	20.937307954023	-0.33329540565765	19.4868890686013	2	0	2
1	2O4U	1	29.338854	2.92	5.72	2.06516171661427	8.96799760551324	3.54649016266396	2.16828221612973	1.33887783537158	16.3858055786458	1	2	-1
2	2O4U	1	37.696897	0.83	11.2	2.12611856696207	9.0544771914274	0.864993025107737	11.8543392569592	-0.617440774598527	10.1425595749496	3	2	1
0	2OIZ	1	16.029926	0	14.04	0.180358177892352	12.8833998472957	0.37335781010122	20.6793696928695	-0.581101613759979	7.93502536229173	0	2	-2
0	2OOS	1	31.632357	-0.54	13.51	-0.685214581016609	15.6955327868852	-0.40045305814907	12.352966331525	-1.17736573264706	17.6157929074412	2	0	2
1	2OOS	1	41.553824	0.16	8.19	-0.802756450727422	16.2899390840882	0.267911149143725	7.99723265591609	0.321712321348889	1.84756848202333	1	0	1
2	2OOS	1	50.672837	-0.46	11.8	-0.749386257214418	15.9585783948601	-0.374330969930098	9.3291233967115	-0.89231836952284	28.0717861490599	3	2	1
0	2OQE	1	26.049129	1.16	3.81	-0.248271975490074	8.14705577834791	1.63262992773887	1.44532015763815	0.987170348362058	7.29547181661171	0	2	-2
0	2P4Q	1	17.874244	-2.22	20.43	-2.41461052652034	19.280391484731	-2.66663540838282	22.2274313845011	-1.39044614541177	19.0185635667267	1	2	-1
1	2P4Q	1	18.870749	-3.23	31.66	-2.41920642944401	18.4524264872553	-3.35733431423062	31.0130374635483	-3.88684478964812	47.9446493607041	2	1	1
0	2P91	1	34.128371	-0.92	13.2	-1.53872875155825	19.6337380091145	-0.228852947600088	8.49540315508291	-3.49092890871638	28.6665618179238	4	0	4
1	2P91	1	37.622077	-0.14	14.33	-1.59502619735543	20.0575139063033	0.246611104830541	10.138719589665	-0.647633838310345	28.6579298053992	3	0	3
2	2P91	1	40.10501	0.27	8.89	-1.79474333987272	20.7419151632495	0.566257368891992	7.13034078252873	0.414159459393763	8.15618245460512	1	0	1
0	2PD4	1	16.735433	0.6	7.15	-1.31795400217457	13.6731945044051	1.49320124875074	5.07752372323565	1.25405945425673	2.78820065407232	2	0	2
1	2PD4	1	19.50367	0.61	5.82	-1.32671764797842	13.6270731809974	0.641135448880081	4.35576561758494	2.52329462490633	0.735274200615022	1	0	1
2	2PD4	1	24.222006	1.5	4.61	-1.3873753664736	12.4268916971655	2.49624420742532	1.00885396442425	1.09255107435433	8.84936904094223	2	0	2
3	2PD4	1	28.88304	-0.29	13.44	-1.20374136765557	11.9024214785392	0.305938503175485	9.29172364331562	-1.57280331136283	30.2212074633935	1	3	-2
0	2PD6	1	22.505093	0.15	8.65	-0.810020243341435	14.3682590151815	0.641786109491997	9.46631793032327	0.0558268028768703	2.21088143400728	1	0	1
1	2PD6	1	22.828201	0.5	9.07	-0.846917986814917	14.399367237112	0.657431374181704	9.57829190209397	1.53947200898708	1.96376632354726	1	0	1
2	2PD6	1	30.490815	0.2	6.98	-0.753277546163184	14.4074337901732	0.275222091620601	6.44308480010958	0.909037102416586	1.41218929383645	1	0	1
0	2PG0	1	30.823192	0.25	11.49	1.05072486582346	14.5638422341664	0.0329473409920562	10.0154454217908	0.315057648257066	14.4697902803106	2	1	1
1	2PG0	1	34.3754	-0.42	10.5	0.988405748137763	14.1543630454146	-0.591036526056645	9.37374418371868	-1.16971692870984	11.8290648281548	1	2	-1
2	2PG0	1	66.308525	-0.41	14.12	1.03146339046109	14.2485122324042	-0.692908045024194	15.7651784379381	0.649775424435383	1.57656948530762	3	5	-2
3	2PG0	1	88.782461	-1.42	25.15	0.983663150483238	14.4989626189302	-1.68199553010895	26.743952942397	1.25313197913351	1.17226995668959	9	9	0
4	2PG0	1	88.963086	-1.44	25.18	0.943414769081753	14.4612991482299	-1.72225411285909	27.0065026323004	0.993059262077266	1.26499971609621	9	9	0
0	2PGD	1	16.050727	0.72	13.5	-0.904729197910688	22.5281141468814	2.88196672396061	0.83693675414943	-0.0963059324513568	18.7253158717043	2	2	0
0	2PK3	1	19.109151	-0.51	9.66	-0.881057197274053	15.4939698092432	-0.188919313542916	8.54083934033868	-0.71953463909474	4.92754866131992	2	0	2
1	2PK3	1	32.099107	-1.07	16.64	-0.881674511541747	14.4389131953593	-1.10825815178126	17.6728958305071	-1.10685409940704	13.7751104985153	2	1	1
0	2PSD	1	19.389234	0.46	7.51	1.71392366442819	2.99081363135211	0.734440276270613	3.66415740131286	-1.20784772319119	18.389348917907	1	4	-3
1	2PSD	1	22.422673	1.22	12.83	0.816399109574649	13.0355843664144	2.05148145773823	7.88025835864996	-0.290210998564289	23.8590548267997	1	2	-1
0	2PW6	1	18.15033	-1.63	18.97	-2.11807682984894	17.6085705319655	-1.68464858624809	20.9383562249405	-1.03834568225869	16.6751603805194	1	1	0
1	2PW6	1	18.822999	1.46	5.17	2.75296818537936	3.00911512350686	2.02428580583398	1.16127164462533	-0.748774504005694	13.2862679373734	0	1	-1
2	2PW6	1	41.34814	-0.06	12.35	2.73960031960566	3.03289017801896	-0.541271500895089	13.3671519977063	-0.331441638370119	17.567137191096	0	1	-1
0	2Q0L	1	17.525867	-0.97	7.96	0.969065560078773	6.00887438922979	-1.18451191949187	2.53799223114591	-2.72912426751965	16.8054731346859	2	1	1
1	2Q0L	1	24.218756	-1.33	18.68	-0.100541580012534	16.0717621957791	-1.42002675484341	16.1785002126143	-2.31213749618713	28.4208905264172	1	2	-1
2	2Q0L	1	31.641423	-0.82	18.24	2.13771146999073	5.59206300920912	-1.35162771980396	20.2512395011405	-1.96577981112668	24.1888595315423	2	4	-2
3	2Q0L	1	34.328256	-0.84	11.1	2.09800810187855	5.54542675039436	-1.50752830397014	12.3279629148875	-0.987329696616945	11.5318997818383	1	3	-2
4	2Q0L	1	39.341013	-0.72	12.85	2.17388211182754	5.1502183687903	-1.32774131915601	14.1354953269564	-0.5068200706394	14.6099952236705	1	4	-3
5	2Q0L	1	48.350322	-0.79	15.03	2.15012164258882	5.40577067017018	-1.00623725671214	15.5025592604541	-3.5	26.64	1	4	-3
0	2Q2L	1	15.866371	-1.6	15.14	-2.20715438262419	30.2618318325515	-1.62723135230655	14.3450901072669	-0.970526458507628	1.64213187843422	1	1	0
1	2Q2L	1	19.115607	-1.01	14.12	-1.58353486205878	24.0692964543465	-0.276300464744465	6.14954499620125	-1.87691161947721	19.0717681980172	1	1	0
2	2Q2L	1	19.562017	-1.45	17.93	-2.07999634916991	29.3585037994979	-1.31405535010542	13.2064627264398	-1.04812269167045	14.4425446771892	2	0	2
3	2Q2L	1	21.198836	-1.42	14.71	-2.02905708943034	29.5356090440412	-1.20076582050927	13.2011911026138	-1.24546145709761	2.47204461560338	1	0	1
4	2Q2L	1	22.010294	-0.44	13.51	-1.57999596257648	24.031913229354	0.216440952829554	8.1731637928134	-0.822710777149259	15.1354991597134	1	1	0
0	2Q32	1	26.61827	-0.84	12.46	-0.54908647769459	21.4622816702052	-0.365989245985885	12.1005020317917	-2.69329102125609	6.54295118839801	2	2	0
1	2Q32	1	31.457214	1.31	9.45	-0.38268395416043	20.7219010862908	1.89284056578954	6.24811669365191	-0.00629290892217845	14.6208611639334	1	2	-1
2	2Q32	1	33.065569	1.14	5.68	-0.748305306549761	18.8395017042109	1.189583302884	4.42422494669337	2.18022014603481	2.91208547453058	1	1	0
3	2Q32	1	43.612997	0.81	9.51	-0.334765516720006	20.5354925282867	1.15596681029123	6.69484917915416	-0.29115985868926	17.01528676801	3	2	1
0	2Q3E	1	20.539999	-1.28	18.59	-0.752207258763877	19.6545462198333	-0.0828850401188219	9.61391039147599	-3.91608024131855	33.6019680368939	3	2	1
1	2Q3E	1	22.322159	-0.27	19.03	-1.07692919484466	14.172406569179	0.745667890795288	14.3926476121011	-1.77800197713351	34.8713107139845	5	2	3
2	2Q3E	1	28.878012	-1.38	17.67	-0.822105634421834	19.1759297015778	-1.42139384682249	17.7660368129182	-1.75956816644826	15.9090241151717	3	3	0
3	2Q3E	1	37.136856	-0.91	16.53	-1.12616657853614	23.2644804902688	-0.445652122580162	10.6123765762223	-3.3762983782611	43.9651124369474	2	6	-4
0	2Q3O	1	17.457886	-2.43	32.28	-3.47744004788888	49.1015051225737	-1.29241166924419	19.0597267450572	-2.95414565764166	34.1988946589732	2	0	2
0	2Q45	1	15.317336	-1.2	9.48	-1.23257858084336	2.08760356190259	-0.899242055820697	8.31292854769528	-1.48040908096217	17.5883291471154	0	0	0
1	2Q45	1	54.009914	-0.95	8.55	-0.629696907153294	2.02333205954777	-0.984735176075812	9.92742113450428	-0.953709045038436	2.05580939238258	2	0	2
2	2Q45	1	58.250998	-1.16	8.15	-0.688473526745968	1.9772148139533	-1.22729921459806	9.35239477918584	-0.912572733303847	2.04192859354268	2	0	2
3	2Q45	1	58.326991	-1.16	8.14	-0.688473526745968	1.9772148139533	-1.22756669619664	9.34196864414579	-0.912492077778196	2.04189620286195	2	0	2
0	2Q4W	1	19.893102	0.19	4.27	0.554295191352141	12.1641341188878	0.0770639121328816	1.58733370008976	0.0373799593250146	1.8111469686143	0	1	-1
1	2Q4W	1	25.000092	-0.56	16.83	0.311337258245264	17.0080793847397	-1.36714726600593	21.9919174422926	0.771731152021707	2.01690254409333	3	3	0
2	2Q4W	1	33.582307	0.43	6.78	-1.25690150477379	15.9785060441713	1.16783735033899	3.18904297294028	-0.984863839951224	12.9686855505194	0	2	-2
3	2Q4W	1	39.71731	-1.37	18.84	0.344392220011466	17.6416498541463	-1.2669068029558	15.6220807690942	-3.27571469651843	35.7600968984287	2	3	-1
4	2Q4W	1	43.665342	-0.49	8.19	-1.21923393956821	15.7010278237047	-0.171645275364741	5.51344585838936	-2.17203058629539	20.7598019438671	1	2	-1
0	2Q7V	1	29.398903	-1.24	15.17	-0.956548972514338	19.302784901404	-0.838346804147964	9.54622267699109	-3.18922093264648	29.9689249889246	1	3	-2
1	2Q7V	1	31.415398	-1.36	22.91	-0.942432111184756	19.2057729673483	-1.4440054335211	22.9719923764686	-1.67041039217485	28.5085439684058	2	3	-1
2	2Q7V	1	48.62885	-0.62	14.69	-0.940296006279754	19.3054658469626	-0.369291904925247	12.3203732319888	-2.7781086058525	31.8009296548953	1	5	-4
0	2Q9F	1	22.890067	-1.13	15.85	1.26187193205124	8.30277991880442	-1.58767512518034	15.2141872336343	-2.26673364998173	25.7094636463281	2	0	2
1	2Q9F	1	36.413195	-0.83	13.8	1.23500021220738	8.82902020820576	-1.23376245090233	14.8106142279047	-0.687208357773658	13.1058367705585	3	1	2
0	2Q9O	1	26.462329	-0.11	16.02	0.848767763318642	11.6402690306949	-0.336001184939001	16.8417523406676	-0.415628926717978	18.4002729210018	0	3	-3
1	2Q9O	1	30.622196	-0.25	8.05	0.552668151163533	11.8542365568951	-0.235122039772582	5.2275915322826	-1.15481107375408	15.8432070449807	2	1	1
2	2Q9O	1	34.985145	0.55	3.5	0.622410711598652	11.5502248668292	0.278987097649418	2.10181674596453	1.80265544251958	1.7914302661943	0	1	-1
0	2QAE	1	36.094221	-2.13	33.45	-0.368047915354144	13.7631238705112	-2.19162289363615	34.264165133306	-3.75694663108866	51.3015969782785	2	6	-4
1	2QAE	1	36.326486	-1.35	28.01	-0.359584986548736	13.7570681657023	-1.65320358490909	31.3567009576875	-1.03733344782555	27.3615065022513	4	5	-1
0	2QIO	1	26.117762	0.59	7.21	-1.20872801514386	14.9210092865142	0.781467460747296	3.04219348187898	1.73337856551004	12.1906741315838	2	0	2
1	2QIO	1	27.074891	-1.01	11.17	-1.21779224856103	14.7218465447942	-0.315843140162862	5.92590862799669	-3.06179021913933	24.6791719788417	3	0	3
2	2QIO	1	27.360763	-0.86	13.47	-1.12616443186457	14.4772614747203	-0.418882532737379	10.2849966387415	-2.11872188645391	23.7438930592304	3	0	3
3	2QIO	1	33.583661	-0.13	16.23	-0.850000631709659	10.9826321717095	0.894952561012406	9.79942725875716	-3.94401359320144	50.5996579598463	3	2	1
4	2QIO	1	50.913239	-0.2	14.99	-1.20030129473223	14.9264618746965	0.429743078592229	10.282166442814	-4.05381622817681	50.8425385669401	4	3	1
0	2QQ5	1	19.992726	-0.14	10.37	-1.38433896700084	16.5461207773226	0.373283257956831	3.58579879983838	0.0850043427170073	15.4579180338946	2	1	1
1	2QQ5	1	21.258742	0.58	9.35	-0.765942541485224	15.2391177031036	0.570083098124603	9.83074040124369	1.95122826820935	2.34715687203314	2	0	2
2	2QQ5	1	23.934773	0.1	9.4	-0.785470244432008	15.2805323517902	0.204850693548345	9.4700144288295	0.760660034069371	1.69053863194683	1	0	1
3	2QQ5	1	31.005549	1.04	10.46	-0.773961684407754	15.3376631829101	1.84136289384907	7.12298940663297	-0.553435017947695	19.4322910945245	2	1	1
0	2QT6	1	16.465975	-1.25	27.58	-2.85509456351707	46.717271482267	-0.883941336896083	25.5547106284566	-0.0355533374437869	9.74891445226772	0	2	-2
0	2QTZ	1	16.243955	-0.92	9.19	-0.58597084272041	2.38280071579175	-0.972317981410396	7.37160053737804	-1.20236967250254	18.4431334114353	1	1	0
1	2QTZ	1	26.043322	-1.63	15.19	-0.615459749062728	2.44016983974798	-2.05431931538134	18.3322482727856	-1.65932968519942	21.9518733048397	3	1	2
0	2QWX	1	15.391165	0.93	4.79	0.677424617063042	1.31456978072952	1.75405407966182	1.48417685215553	0.23195416494241	12.4564097092903	0	1	-1
0	2R00	1	18.821933	-2.45	22.05	-1.48021569831531	21.8765357941645	-2.34099564724252	15.0551193387147	-3.60942154083509	33.053785701257	2	1	1
0	2R4F	1	17.576682	-1.59	20.4	-1.94939564728322	25.7057916760405	-1.73419373952589	19.6173422199126	-1.03759635931627	16.2263302670237	1	3	-2
1	2R4F	1	97.170812	-0.84	13.43	-1.91821920879667	25.5617084492244	-0.770692013659083	12.4159233550544	-0.930319450381041	17.9574432501746	6	6	0
2	2R4F	1	98.362196	-0.94	14.07	-1.91756652262907	25.5755511768456	-0.944665791368757	13.6841135848378	0.291504532476974	7.62390149324172	6	6	0
0	2R9Z	1	15.469078	0.75	12.75	0.208230501209724	15.820610275799	0.734225313475324	16.2089938378722	1.29977098470468	4.9555601666994	0	1	-1
1	2R9Z	1	34.285084	-1.76	32.06	0.225875721713611	15.7097151636947	-1.79404775711889	32.281021470604	-3.69927864513451	48.4300523854413	3	4	-1
2	2R9Z	1	40.074348	-0.48	17.97	0.2628957256975	15.8492057049237	-0.133495816590885	15.7750322148937	-3.56172632409681	34.8694689582603	3	3	0
3	2R9Z	1	43.124162	-1.63	27.68	0.229969666786422	15.7084373447036	-1.96206655069123	31.0399651747577	-1.0721545983621	15.1710767230678	4	4	0
4	2R9Z	1	55.07425	-1.58	23.5	0.281468098286186	15.6037846099483	-1.58276932044207	22.1140659770035	-3.21596349213399	42.6612743380946	1	9	-8
5	2R9Z	1	55.596625	-0.86	18.03	0.300919248918866	15.3307597997993	-1.10596422507511	19.3648200964488	0.0626244317327049	9.68847603462257	0	9	-9
6	2R9Z	1	60.450122	-1.56	23.42	0.303869573302946	15.350952135068	-1.59073188386298	22.3110356771507	-3.80564523670871	51.5671374927207	1	7	-6
7	2R9Z	1	70.463316	-0.51	14.88	0.256731101710131	15.6195928326605	-0.329640531720631	12.4840692026937	-3.52665100865278	44.5467970243485	4	7	-3
8	2R9Z	1	80.778734	-1.31	17.36	0.21179528908274	15.7144160545043	-1.32014398250122	17.198865191753	-2.54721662043932	20.8308416349318	4	8	-4
0	2RC5	1	15.027626	-0.47	6.36	-0.35512631235025	2.50194931387497	-0.761057788565325	2.29886917178858	-0.269232986414681	14.2429311033131	1	1	0
1	2RC5	1	15.69668	-1.35	11.87	-0.348927660811428	2.48041225447448	-1.01815415946027	1.84183629316166	-2.39975185917902	26.9965846114169	1	1	0
0	2RCC	1	25.272439	-0.02	5.78	-1.96859393398452	10.0969011192544	0.105016463718698	5.84308623418387	1.44940515474731	1.40990090282708	0	2	-2
1	2RCC	1	26.447894	-0.18	11.19	-1.97480822276021	10.2388384549849	-0.00337136563228613	10.2164155247783	0.875930966727293	15.0962138789447	1	1	0
0	2RFB	1	30.490167	0.05	13.72	0.112756620596648	15.0496867940249	0.496640629343414	12.2033400408525	-1.35486845156314	17.4118619321113	1	1	0
0	2RFQ	1	16.838829	-0.61	7.6	-0.559254268500338	3.06976657262862	-0.231829696612894	3.57907003128683	-1.27230756693779	18.959285130638	1	0	1
1	2RFQ	1	18.44996	0.22	3.54	-0.513834376517874	3.16924957470759	0.582292272602359	1.30366718710312	-0.188809469719616	14.4430574918794	1	0	1
2	2RFQ	1	23.59955	-0.58	10.38	-0.528666669550884	3.12966929563084	-0.871847657681547	10.352481303761	0.113881398050258	16.6187696481348	1	1	0
3	2RFQ	1	23.858054	-1.06	10.49	-0.559078386969439	3.06949718488355	-0.659900693577473	6.36981467609932	-2.87094313872128	31.5998964322727	2	0	2
0	2RH2	1	16.076456	-1.6	3.48	-1.76344957683287	3.02925313262956	-1.82972364727916	3.1282835359909	-1.11342214884917	4.42565358536122	1	0	1
1	2RH2	1	17.888441	-0.38	2.19	-1.04823776312375	2.7868017271503	-0.446994071318974	2.49459597811098	0.447671136731781	1.04061716427971	0	0	0
0	2RH8	1	35.684277	0.5	3.35	0.331780870217724	1.69889377340708	0.7214548650958	1.49068122199368	-0.538046384039901	14.5048003790524	0	0	0
0	2RHC	1	30.447187	-0.3	10.68	-1.79299658916407	17.2412894239477	0.360753755241019	5.24284040992821	-1.8	27.49	1	0	1
1	2RHC	1	36.402399	-0.17	12.22	-1.86685081990728	17.5769522291356	0.476313498482067	8.53276259724142	-2.4908033255909	28.5052489109089	3	0	3
2	2RHC	1	77.481682	-0.63	7.44	-1.94548166747665	17.330085884767	-0.598750702197956	6.8001337424929	-0.0582696506444452	8.77200238676894	7	0	7
0	2TOH	1	20.015673	-1.14	14.9	-0.100554385244918	10.0132702966428	-1.46260839114165	15.961120477364	-1.43113889751185	17.5880665417945	1	0	1
1	2TOH	1	25.412907	-0.71	16.55	-0.165529403060582	10.6466242618991	-1.13640450329932	16.0022364181348	0.15	24.92	1	3	-2
0	2UUQ	1	16.492802	0.24	2.4	1.40311936154061	3.54378377082584	-0.603039027520527	1.93609716044161	0.225666802162425	1.85094272442119	0	1	-1
1	2UUQ	1	37.519858	0.19	9.04	1.60335399462171	3.40000563682329	0.0887061257727848	9.3853651236022	-0.619797146384057	12.5903604382811	0	3	-3
0	2UVD	1	16.42567	0.31	9.13	-0.295394037102297	1.76531886159956	-0.13746178096658	9.35850414647782	1.51293064082399	16.3240973362423	0	2	-2
1	2UVD	1	16.934465	-0.41	5.92	-0.284740292298066	1.70423635369143	-0.965706536871932	10.4739035193081	0.314383011826544	3.18635639421813	0	1	-1
2	2UVD	1	19.662104	-1.65	19.4	-0.290010391209037	1.75826656648475	-1.99662048574998	21.6114783453364	-2.32033664327283	31.8963479149587	2	2	0
0	2UW1	1	32.428302	-1.16	15.83	-3.38959563831234	50.1438780598241	-0.808743319157254	9.7385093548648	-0.00346648579636149	3.25616789020108	1	6	-5
1	2UW1	1	41.566269	-2.12	23.5	-3.38654121797935	50.1002281230475	-1.70029202421468	17.1826118161774	-3.48554624616852	34.7485828294215	2	7	-5
2	2UW1	1	65.082138	-1.01	15.74	-3.38793594512686	50.1264550297254	-0.82382503950474	12.8443172849118	-0.503606766276305	10.7212757751155	2	10	-8
0	2UXW	1	22.861737	-1.31	10.35	-1.47823661004796	17.1365686951013	-1.59692828976661	9.94068164270612	-0.388454989321989	5.86209427625895	1	1	0
1	2UXW	1	29.927587	1.6	3.52	-1.12507297883279	15.6910078861437	1.99647798433448	1.18967509336697	2.76124838685752	0.815038492917007	0	1	-1
2	2UXW	1	35.107349	1.2	6.16	-1.27963836744854	16.0943684669088	1.32902116009223	5.47372491029238	2.82214433770392	0.531228742048553	1	1	0
3	2UXW	1	37.061101	-0.24	12.89	-1.32107838380421	16.1858175347539	0.246007655387884	8.28600254790455	-1.93	35.01	1	1	0
0	2V3V	1	19.532785	1.01	10.28	1.46112386230245	5.99454740079316	1.90265486291409	9.70388098551966	-1.00772432467929	15.6173212374989	2	2	0
0	2V6O	1	19.166918	0.71	17.51	1.86462774530534	11.3861716646786	0.695011964761561	18.3607759664868	-0.448686495655962	21.8885494807785	1	1	0
1	2V6O	1	25.410213	0.51	13.22	1.75095086561697	11.9087164152755	0.912741275319334	9.14856729414231	-1.68907640628749	26.0106460282829	1	1	0
2	2V6O	1	30.760336	-0.37	22.45	1.59907238589906	12.5218164755309	-0.75197542236786	22.7804482480492	-0.652271725218256	30.0543513859438	3	1	2
3	2V6O	1	35.313758	-1.05	13.05	1.78392525273842	8.23202013376109	-1.22195984214086	11.3531052973792	-2.52179965409918	24.6146192307209	4	1	3
4	2V6O	1	36.316328	-0.72	12.81	1.51170929799424	9.84392329331862	-0.483582850690862	7.23595665153078	-2.9	33.67	2	1	1
5	2V6O	1	37.275376	-1.71	30.27	1.45580611782837	13.0459412288088	-2.0299807381414	32.6639455069279	-3.1	34.44	4	4	0
6	2V6O	1	51.981596	-1.48	21.85	1.87750956494389	11.3663232423082	-1.64639054658647	20.1649077203232	-3.39827807777228	51.0952759432692	2	4	-2
7	2V6O	1	62.394872	-1.06	17.99	1.86753667788803	11.1451880206772	-1.35696050437071	18.4918810024472	-0.43117322577002	19.2987667186916	3	5	-2
8	2V6O	1	82.854666	-1.13	18.45	1.86035616648683	11.158343213815	-1.21408227970035	18.164673381915	-3.03291962925959	31.8273780931411	7	5	2
0	2V7P	1	22.787778	-1.61	29.39	-0.612677259270303	23.2438815360695	-1.30459289898915	28.4982799295992	-3.31827414757422	37.3044122400603	4	2	2
1	2V7P	1	25.305663	0.15	9.77	0.130693934686492	19.2142318236911	0.167029465492875	10.397023794054	0.0821409394752943	1.97744465386317	1	1	0
2	2V7P	1	30.458995	0.58	5.91	0.133394136625184	17.3142277366738	0.351452213319057	4.58114408922937	1.98231311611944	1.61918394790559	0	2	-2
0	2V8T	1	15.769277	-0.99	18.07	-1.40600215432137	19.7155191870618	-0.195412817144832	14.9362906187349	-1.99857532673808	21.9786853249104	1	3	-2
1	2V8T	1	60.071051	-1.2	18.49	-1.55464858762849	23.612810360023	-0.955841470562314	15.9989534819383	-3.64383121563459	41.8627228960874	5	6	-1
2	2V8T	1	78.99472	-1.66	20.27	-1.60027537929898	24.8671445546973	-1.54208228073772	18.5470649765686	-3.63030711141392	41.7029797927664	5	7	-2
3	2V8T	1	100.56323	-1.27	20.03	-1.61275152503942	25.433470370798	-1.23548574677963	19.7302112848571	-1.7048543462013	19.6200186400843	5	8	-3
4	2V8T	1	111.72648	-1.42	20.07	-1.70845103358503	25.9904046600122	-1.39830957507136	19.8728458770762	-1.51281990967735	17.47011977679	6	9	-3
5	2V8T	1	112.094208	-1.42	20.14	-1.61309611924662	25.4342735164393	-1.40687226389735	19.9706212356111	-1.50055565809468	17.5328303241613	6	9	-3
0	2VCN	1	24.814623	-0.66	16.17	-2.72556474421341	41.6971396022354	-0.151359004767852	9.19005074699903	-0.376040921053873	14.5775622447151	2	0	2
0	2VE3	1	26.868246	0.8	3.82	-0.31170589612975	11.9877577141519	1.1266439377498	1.89903456219777	0.759433416698987	1.818727581549	0	1	-1
1	2VE3	1	28.167212	-0.07	7.05	-0.528320590423797	14.5237335192168	0.334951614740286	3.39541415142441	-1.27679777136988	14.4640247495713	2	1	1
2	2VE3	1	35.764284	0.06	11.23	-0.441081753458223	12.7769705569203	0.844796851996804	3.63479868921073	-2.65266577684927	40.2167606133292	1	2	-1
3	2VE3	1	47.42684	1.99	3.49	-0.62233996223516	14.1971882780899	2.6345466932583	0.574864011725824	-1.33614603143917	19.5314664040694	0	2	-2
0	2VIG	1	30.301748	0.52	10.15	-0.0731222783557821	13.6668682541742	0.245372424753125	11.1803704472596	2.46756184677782	1.22523784398829	1	1	0
1	2VIG	1	37.011749	-0.56	10.45	-0.333486481554636	14.8670845757576	-0.465327882791221	8.6560390985331	-1.47724513947591	17.3924514444831	1	3	-2
2	2VIG	1	37.571737	-0.51	10.65	-0.0480447808393601	13.913198634355	-0.451107314581352	9.54452497668576	-1.30615736122985	13.5675167624521	1	2	-1
0	2VVM	1	37.600567	-0.29	10.62	-0.630010772245723	2.79362024104971	-0.0341246355785863	10.1542031702315	-1.5531679513373	22.4486164561664	3	2	1
0	2VYN	1	53.631242	-1.31	10.06	-1.94097268226578	19.8829870080813	-1.21371031968534	9.99144659395833	-1.59925330003753	3.38	2	1	1
1	2VYN	1	71.246013	-1.23	10.32	-1.96088908872759	20.0100248791228	-1.14705782623628	8.87861328843688	-1.63945460262229	20.580731619381	3	2	1
2	2VYN	1	80.447579	-0.81	11.42	-1.94791921921054	19.7574695139571	-0.802432487479291	11.5441349479606	-0.0374212876638712	2.48292629994073	4	2	2
3	2VYN	1	88.600782	-0.99	13.87	-1.90699453770819	19.2355264819824	-0.795913997897018	11.7597513678931	-3.67432898660897	46.5354158326324	5	2	3
0	2W0B	1	21.344758	1.6	7.62	1.28339114909898	1.19938567557816	2.83725099242937	3.41438924333371	-0.544593417183376	23.7149069526266	2	1	1
1	2W0B	1	29.663084	1.15	1.45	-0.646557448320775	2.09633245720533	1.69077393995375	1.18642552668443	1.08295589041212	1.76549594079638	0	0	0
2	2W0B	1	40.751122	-0.23	10.54	-0.700533359986356	2.07618013897473	0.0609238543994948	9.94719358327975	-1.54360508731347	24.3002506534026	3	0	3
0	2W3W	1	25.304264	0.27	9.96	0.988980136275191	8.30279604788196	0.751276934123995	6.0393073999323	-2.15961678548081	25.8025091056253	1	2	-1
1	2W3W	1	25.502032	-0.58	20.78	0.506246977180011	15.8670387821155	-0.65886928962487	20.7099387732451	-1.57895050008261	27.1962546291001	1	3	-2
0	2W90	1	15.777217	-2.38	12.09	-2.52257101460327	12.1054985320471	-2.34944703896332	2.67391413042418	-2.31636841415792	19.6166381794817	3	0	3
1	2W90	1	24.694197	-2.44	19.82	-2.50185605319773	11.71600934542	-3.00836065049214	20.7171471540136	-0.821680923475715	23.7298858709334	3	1	2
2	2W90	1	55.168065	0.4	7.93	-2.47106439964101	11.3991633629432	0.798146359291675	6.74961890634132	-0.622182753114597	14.9397888298496	3	2	1
0	2W9S	1	25.849232	-0.35	16.8	0.0137333474531399	14.3154936143175	-0.0715380602618327	15.4418878109515	-1.85730021187783	24.8794650495438	0	1	-1
0	2WBA	1	20.842873	1.25	7.87	1.4267303824248	12.9975768412787	1.05168089241448	8.84156770451165	1.43208805409124	0.77394229051617	0	0	0
1	2WBA	1	34.435726	-0.21	12.09	1.35719602203127	6.71250151079333	-0.189647977096134	10.4816211559044	-2.00150642957504	25.8176512043736	2	2	0
2	2WBA	1	38.410231	-1.26	17.13	1.3427333062106	6.67831145770755	-1.3036420651057	16.7424870612919	-3.30704780566474	28.0089161306165	1	2	-1
3	2WBA	1	51.70842	-0.67	18.54	1.5115117384416	12.6616384079889	-1.1547292474969	19.8718835915104	1.27585694150501	13.125015389952	2	5	-3
4	2WBA	1	73.739226	0.15	14.37	1.49127348373259	12.9237099559828	0.0229375340637153	15.4515836317982	0.533490045897995	1.66595713462458	2	4	-2
0	2WDQ	1	24.576387	-1.29	14.91	-0.782596915670162	15.7263423588802	-1.22966201505959	14.6622392612581	-2.05	14.91	3	2	1
1	2WDQ	1	31.514857	-0.86	10.27	-0.735276871577809	15.3512227634595	-0.501025382229212	6.57098517365748	-2.6462122288306	22.558503615592	2	3	-1
0	2WGH	1	20.372939	-0.19	9.3	0.816004781030558	6.15049125088985	-0.131265302398099	3.9702118904208	-1.60379328004521	25.117951806697	1	2	-1
1	2WGH	1	38.798208	-0.87	9.83	0.895317306881134	6.33943368437333	-0.894245199148087	6.12273066624248	-2.9038085328671	36.4283885844652	2	2	0
2	2WGH	1	41.351681	-0.89	5.95	0.808893714711175	7.14795461757328	-1.15233698523551	5.6685394620818	-1.32199684808022	6.73284979757364	2	1	1
0	2WM5	1	32.221869	0.98	4.67	0.637967884689307	13.5168551295449	1.18838647279686	3.14233171555749	0.385083861245816	2.16957059797828	0	1	-1
1	2WM5	1	36.833141	0.92	12.78	0.637604693074262	13.5090363988725	1.44862609980226	9.12245623440285	-1.69995924012978	31.9918995325384	2	2	0
2	2WM5	1	38.417511	0.78	4.38	0.640580205273124	12.9960432300062	0.991425077902393	3.33529969816532	-0.311480597857085	2.02462664597759	0	1	-1
0	2WME	1	24.751875	0.19	5.09	-1.03312300455659	2.14278160937355	0.474002201606273	1.85938875066345	0.614989837229216	16.2866508353076	0	1	-1
1	2WME	1	29.734605	-1.36	13.25	-0.00140260740414766	1.43581036727359	-1.06326747469082	10.8448813079359	-3.97	35.01	2	0	2
0	2WX2	1	23.209749	-0.86	16.83	0.0449045456003888	17.6982308965151	-0.976693363031064	16.5385807055222	-1.35350669049202	16.8811787109375	0	2	-2
1	2WX2	1	28.502099	2.32	1.84	0.870703000823815	7.82858196953575	2.36632622419113	0.477322669901628	3.61841231700009	0.402927446895542	0	0	0
2	2WX2	1	31.277353	0.95	2.89	0.812503707723938	7.37219949533496	1.32158941107681	1.50116421107985	-0.526824528350033	4.08412189748737	1	0	1
3	2WX2	1	35.489073	1.12	5.21	0.708834253947041	8.63737362155066	1.52564707890408	1.55602776444576	-0.687116837057187	21.5974079211637	0	0	0
0	2YQU	1	24.143326	-1.84	26.84	-2.48241495807529	36.036548257769	-2.18978599092472	27.991983607187	-0.378700379924387	15.2593137395149	1	1	0
1	2YQU	1	28.229044	-0.81	26.89	-2.5959261326281	35.5849259783061	-0.171331670060817	23.6191435517166	-1.39003283207834	30.1939367615108	2	4	-2
2	2YQU	1	31.305749	-1.24	28.12	-2.61756983393819	36.1142932578632	-0.221803152872848	21.5640465696318	-3.42318298424606	42.9348382800982	3	3	0
0	2YY7	1	28.157092	-0.56	12.55	-2.03245870625693	16.8294226083799	0.0517793115483618	7.37339883367509	-0.983595020213401	24.98729855952	2	1	1
1	2YY7	1	29.713199	-0.51	12.21	-1.94474467476529	16.6043472254938	-0.0881172105423534	8.67468598830157	-0.369805656563983	20.5523274619596	2	0	2
0	2YYY	1	15.181866	-2.22	30.61	-2.48761686826413	38.7879716731424	-1.14212288376035	16.308145664088	-3.23868949774699	39.0985028198318	3	0	3
1	2YYY	1	23.561707	-1.75	22.11	-2.53008743070147	39.029105383304	-1.299910488668	16.2166948242897	-2.37265638554891	22.6485122151432	4	2	2
0	2YZC	1	23.215143	-0.24	16.66	-1.34610665874725	15.8515384295882	-0.728586461016356	22.1641726138616	2.05821686233071	3.39953418708133	1	0	1
1	2YZC	1	75.813548	-1.96	27.03	-1.33775666631789	15.8570393895936	-2.14769831627764	29.4560513852824	0.18447993384735	2.90658482396398	12	9	3
2	2YZC	1	76.062781	-1.97	27.39	-1.32002098921468	15.9677299896291	-2.16049790553817	29.8088664643556	0.172495900666074	3.52362245417224	12	7	5
3	2YZC	1	81.418906	-2.38	26.36	-1.32435673838714	15.9696296888697	-2.40792013000816	27.2456745682638	-3.25402672739773	22.6728370735218	11	7	4
4	2YZC	1	82.692378	-2.33	25.94	-1.31427317450204	15.884359783165	-2.3728742679928	26.9819524038474	-2.72135265462776	18.9593979727402	11	8	3
5	2YZC	1	85.911893	-2.36	27.45	-1.33711695523	15.8574532117611	-2.48431832462139	28.9285238374009	-1.52679507247778	15.8021049126043	10	11	-1
6	2YZC	1	86.474911	-1.75	28.08	-1.31566491501273	16.2331974405585	-1.79459590176685	29.3783206363407	-1.32797747705456	17.212015113414	12	10	2
7	2YZC	1	92.652935	-2.42	26.88	-1.3433582875965	15.8534203765085	-2.49421074022367	27.8007602494005	-2.32465799033208	22.5444745668983	12	11	1
8	2YZC	1	94.361342	-1.89	28.58	-1.34687157584071	15.8510104543376	-1.89612779510096	29.5828339631295	-2.35731430941444	23.3556895874873	12	10	2
0	2Z1Q	1	19.611648	1.37	6.66	1.80321403642989	12.9995606566686	0.901676683760184	3.41354994993195	1.83171984486391	6.43918431654588	1	1	0
1	2Z1Q	1	35.918527	-0.16	11.84	1.64817578095424	13.131786501317	-0.068668523802966	7.70289850975169	-2.611008630394	33.5783051621549	2	3	-1
2	2Z1Q	1	46.340256	0.34	13.05	1.73575650502341	12.9138748293853	0.178761412161677	12.0520690901135	0.0930589336016097	20.4484694567404	2	3	-1
3	2Z1Q	1	50.650423	-0.06	18.24	1.65275566921021	13.3954449247396	-0.222426750898321	19.3835745254609	-0.470363818713785	14.4435004876358	3	3	0
4	2Z1Q	1	85.851425	-0.83	17.97	1.65230982445334	13.4481632825205	-0.956860543418106	18.2575373264993	-1.56933241457967	18.2045334077841	7	8	-1
5	2Z1Q	1	87.375094	-1.18	20.07	1.36242021271524	15.402473553626	-1.31538653757546	20.027939061821	-1.79319467259676	25.2604394120561	7	8	-1
6	2Z1Q	1	91.142857	-0.92	18.14	1.65307507644544	13.35520716325	-1.00721469089008	17.7396719993029	-2.20911564440199	29.2221612686284	6	9	-3
0	2Z5Y	1	16.6225	-0.28	19.96	1.53219836875095	9.8794500178559	0.461404963684149	11.8085790374591	-2.89014430017211	39.52825022309	2	2	0
1	2Z5Y	1	22.898629	-0.19	15.15	1.67684875151577	8.97285928079794	-0.216744564797881	15.8602393498927	-1.87869829079257	19.1230361614946	3	2	1
0	2ZAT	1	17.594148	2.25	1.69	0.138998267369292	1.81992687807155	3.23978296363022	0.476521758455366	3.06492076632844	3.05090516136122	1	0	1
1	2ZAT	1	19.053019	1.44	0.94	1.14557741973044	0.97143371426499	2.52289803571082	0.5773527560279	-1.31155151455513	1.9888271676401	0	0	0
2	2ZAT	1	24.870183	0.49	2.04	0.730952579992792	1.21787823875696	0.786624033843436	1.49117971870424	-0.693209681290346	4.47566785026369	0	1	-1
3	2ZAT	1	45.76047	0.03	11.46	0.814049545924819	1.16935590297735	0.326602535101879	11.967260016892	-2.10945140880152	17.0575189996841	2	0	2
4	2ZAT	1	51.214237	0.19	9.57	0.810302067333638	1.18585530740172	0.491955114016327	8.2451351748652	-3.13946740297128	30.1425990804111	4	0	4
5	2ZAT	1	74.787787	-0.12	12.43	0.742481252993156	1.22029019214798	-0.0624185526260149	12.89163099837	-1.76174741529696	17.5590064697598	6	0	6
0	2ZB4	1	19.960038	1.82	1.01	1.25343545317603	1.55711928951457	2.04693866446328	0.764055853931339	1.92881211387138	0.95231558321569	0	0	0
1	2ZB4	1	24.634955	-0.16	5.15	1.26439584039788	1.60344893492401	-0.34976415397635	2.76738885269837	-1.07	17.72	2	0	2
2	2ZB4	1	39.034728	0.09	2.03	1.26092967039049	1.5546148296609	-0.0220043482179454	2.07054272956343	-0.515888907697547	2.26905749807211	0	0	0
0	2ZOO	1	20.611479	-0.65	6.12	-0.65848142375379	14.4874004590926	-0.196713418495806	2.41908057482095	-1.44684380636318	4.6067601363538	0	0	0
0	2ZQZ	1	18.03122	-0.06	12.1	0.556152651471092	21.8447433227883	-0.467130670980972	10.318480384067	-0.226982570415431	1.73080333887721	1	1	0
1	2ZQZ	1	23.758547	0.92	7.11	0.533258276101055	21.6448043757568	0.895571787221656	2.24330746280353	1.75639947659713	0.600343530089404	0	1	-1
2	2ZQZ	1	27.374313	-1.29	22.8	0.594536110333952	21.2934331682224	-1.14818421729216	13.5450687343642	-3.83	50.47	2	3	-1
3	2ZQZ	1	79.869263	-1.21	16.22	-0.0394905831731535	21.1209143491985	-1.14638862694203	15.119145938298	-2.94219596128446	25.4877213520169	10	3	7
0	2ZWU	1	29.028046	1.54	6.6	0.127996914877084	5.65200542582563	2.25604484138454	4.0534378412493	0.222217238192866	17.7610311257428	2	1	1
0	2ZYL	1	18.848429	-1.19	17.32	-1.58423621109869	15.5798037875071	-0.602186629745591	18.7699951816423	-2.1202816992294	15.610342814203	1	2	-1
1	2ZYL	1	26.538207	-1.44	16.85	-1.38880957232897	24.9039290551202	-1.68378586857213	17.7510485014894	-0.59758817888548	3.00200522300169	1	4	-3
2	2ZYL	1	32.169576	-2.45	32.18	-0.647248776688508	23.4245120581546	-2.91293876769311	35.7245461078898	-2.46773640140812	27.7250817451888	4	4	0
3	2ZYL	1	35.09771	-0.28	10.91	-1.58426534790308	19.232605744396	0.352482910272181	5.99297729987374	-2.09799279452006	27.3150854891265	2	2	0
0	3A28	1	19.654359	1.08	1.2	0.580134756911196	1.52545295453265	2.09161850625346	0.753375642052873	-0.00382681158023631	1.59147512575977	0	0	0
1	3A28	1	28.037879	-0.02	2.83	0.684717850218999	1.54171795792346	0.242115098070845	2.52908600242563	-1.52313571282711	5.06999033191354	2	1	1
2	3A28	1	31.801069	0.14	3.56	0.670976746601344	1.5532790765969	-0.171668149385428	4.57507652644384	0.815952611237428	1.6109654812001	1	1	0
3	3A28	1	64.213055	-0.41	3.38	0.687443757201493	1.47852244510181	-0.432417148962381	3.23419252321632	-1.38334704638034	7.32381585743222	2	1	1
0	3ABI	1	20.78244	-0.86	11.81	0.0693093229997721	14.2997743332573	-0.962737946885477	14.768848910049	-1.5896453751707	2.66866559972317	1	3	-2
1	3ABI	1	22.130959	-2.28	33.25	-1.26335257261087	19.7871927701437	-2.2304272888958	34.566925102013	-4.10883400753595	49.3320144796038	3	4	-1
2	3ABI	1	25.624994	-0.33	13.89	-0.00876003109353209	15.0715006058666	-0.294127881475705	17.173326797971	-0.749054820415879	2.85641776937618	0	4	-4
0	3ADO	1	20.652347	-1.29	14.1	-1.7026356675489	23.9606269609638	-1.86883653328242	10.8188606813322	0.436545112703421	10.3958064091583	1	1	0
0	3B4W	1	18.38226	-0.34	4.82	0.213385162651385	2.02788792690533	-0.402710480640569	1.93019930146163	-0.823095236431482	14.1865135411499	1	0	1
1	3B4W	1	18.86638	2.01	1.08	1.82411773505385	1.17758214527291	2.90984440536628	0.681388520546073	0.675695190445731	1.66444997678025	0	0	0
2	3B4W	1	21.303613	-1.04	16.84	0.0318808350495724	3.64498645897244	-1.36921862205549	22.1630787614495	-1.40008467709623	18.9314574254957	2	2	0
0	3B4Y	1	20.110929	-0.9	20.18	-1.52033595504676	26.8479255430592	-0.277784694391324	17.7703007471139	-1.23389262262299	18.4924826091699	0	1	-1
0	3B9J	1	27.34401	0.7	15.13	-1.89944035053731	33.6128712440295	1.6943351321284	6.77844914782842	-0.531557057461758	27.9818414309503	1	3	-2
1	3B9J	1	54.087851	-0.1	14.21	-1.78466871429509	32.4312537755174	0.164747037432908	12.6457096014134	-1.19149535531766	13.2691775534893	3	4	-1
0	3BA1	1	15.547398	-2.57	19.18	-2.61816122235975	21.2268574987099	-3.48567306740761	24.8787825904921	-1.57003074054081	11.227280816607	1	1	0
1	3BA1	1	18.364016	-2.39	24.87	-2.67001632493396	21.4335110420846	-3.10952324240109	31.5350195746508	-0.999426090114435	17.9187062719287	1	1	0
2	3BA1	1	25.781302	-0.38	16.21	-2.45428155604307	20.7188617681339	-0.0697254597948709	17.3208003636917	0.607968707694196	9.1803561539489	3	0	3
0	3BB0	1	31.390303	-0.65	14.84	-1.40628233006419	29.6979531655324	-0.611571087192549	11.128951299321	0.1	17.74	3	2	1
1	3BB0	1	39.452775	-0.87	9.92	-1.37936576693776	29.4529560763626	-0.871036040961351	7.73190724119925	-0.382609157552396	3.08814832076263	3	2	1
2	3BB0	1	40.714628	-0.8	10.2	-1.3807101931145	29.467813197449	-0.628185021307187	8.15979622389104	-1.2799759026067	3.23003614608995	3	1	2
3	3BB0	1	43.284783	-1.09	12.79	-1.34452710663401	29.0193333165021	-0.733934453413616	8.4375710670249	-3.2531706021701	26.431199209559	4	2	2
0	3BNE	1	26.101645	-1.22	25.29	0.768930076024476	11.1648809197107	-1.16126684584213	23.9449614250676	-3.54341870947995	44.5853242995075	2	3	-1
0	3BXI	1	25.657844	-2.03	28.15	-4.29393784575425	51.9365962602321	-0.757604745888405	16.5745955715003	-2.63868004941937	27.6613971434407	1	3	-2
1	3BXI	1	33.479242	-1.63	22.96	-4.29393809066019	51.9365963355878	-1.01193415966086	16.478893567877	-0.420359984119638	8.5898758085495	2	4	-2
0	3C61	1	17.894487	-0.65	12.27	-0.831579045114235	15.4457373998488	-0.53768238311884	4.69991052279559	-0.635786541396869	18.3805929857639	1	1	0
0	3C75	1	34.197993	-1.33	20.2	-1.35940115791996	15.3720239298927	-1.28484705744733	19.1606642570635	-1.5016691206875	31.8253624038173	2	2	0
0	3C7A	1	37.633457	-0.32	12.69	-1.81737206879063	27.8580047028448	-0.20564030120563	11.762581749726	0.654235807021587	1.66720446339402	0	1	-1
1	3C7A	1	50.704917	0.7	8.63	-1.68006653429286	27.8907870390686	0.791571619117399	6.90738654991311	2.69915770933258	1.00884163489388	1	2	-1
0	3CIF	1	20.071766	-2.21	20.2	-2.12910305394611	19.5585943650194	-1.90506039228905	13.5394812382626	-2.8805108298894	33.7208965498455	4	0	4
1	3CIF	1	20.668759	-2.04	18.62	-2.09949221389224	18.4502390918406	-1.72269646216624	12.7214144976755	-2.67050790058565	31.56918297075	4	0	4
2	3CIF	1	27.758205	0.18	6.91	-0.416942761671919	5.55966853022247	-0.025614142649428	6.41715627609089	1.89870524643234	10.885044475134	1	0	1
3	3CIF	1	45.086128	-0.36	7.57	-1.05103124672847	10.0409698554698	-0.471782886205912	7.99358156564384	1.03004907602028	2.43496687368631	1	1	0
4	3CIF	1	54.66865	-0.41	6.67	-1.01250128655761	10.0208877942938	-0.488577967261959	6.74588632249637	0.960309431103768	2.48204113400496	1	1	0
5	3CIF	1	70.414498	-0.51	10.43	-1.09522754828094	10.8105851382098	-0.369259281923004	10.0825119494596	-1.65757035163618	14.475066293806	4	2	2
0	3CMC	1	15.508552	-1.49	25.7	-1.72383149063365	32.0086873184898	-1.14394150697407	17.9460203104893	-1.55652904156233	25.5972455557484	2	1	1
1	3CMC	1	17.981989	0.19	2.15	-0.38130371194516	2.84576309319791	-0.00613298517109181	2.36752108310989	0.9063279610993	1.31058565728708	1	0	1
2	3CMC	1	33.71266	-1.44	24.87	-1.66682120264695	31.6712679854037	-1.05235136990345	19.5052454355583	-3.09336426474967	43.1884649921307	5	1	4
0	3CMI	1	22.440067	-1.97	24.7	-2.09935794865514	24.9753009260272	-2.35214497105246	28.1709016664098	-1.19832212728604	18.4063748759542	3	2	1
0	3COS	1	17.607393	-0.68	18.61	-0.72055198970399	15.8270672432432	-1.14460940352091	18.0215982352178	-0.254603096544711	21.0603054185906	0	0	0
1	3COS	1	32.264228	0.51	11.1	-0.520632017317028	15.1681923683289	0.965124112950585	7.89585223986982	-0.511970408407928	21.5188306226023	0	2	-2
2	3COS	1	46.121428	0.41	6.38	-0.563669037009866	15.0885963010975	0.572959940283912	4.30308326483705	-0.246847572059205	20.3145867362053	2	0	2
0	3COX	1	16.54122	1.17	7.51	-1.1071379359793	17.5497816780339	2.78318960223542	1.7516055517508	2.24723134979609	1.06983859818898	0	1	-1
1	3COX	1	48.289485	-0.9	15.84	-0.441675350857966	28.5607730919555	-0.851700889747442	13.3071618374719	-2.3832451923904	31.0473568383494	3	3	0
0	3CSE	1	25.157578	0.1	9.97	0.63026422077032	15.1808853885868	0.552832344350656	5.21321105872799	-1.85133172242875	20.8034453325072	2	2	0
0	3CX5	1	38.100359	-2.21	20.42	-3.55333084202071	32.8946469423433	-2.23375878508355	21.4841754653951	-0.834464574425304	2.34780002790385	5	3	2
1	3CX5	1	48.662792	-2.23	22.09	-3.53668271949234	32.7015032827566	-2.15070027164478	21.3393217637507	-1.54613691324045	17.6888110481617	6	3	3
2	3CX5	1	49.202011	-2.62	26.2	-3.40788084133825	31.4095743761227	-2.66789206749451	26.7621901850199	-1.72214929592979	18.495325431146	6	4	2
3	3CX5	1	49.418075	-1.39	21.86	-3.63716885144642	33.6455470385368	-1.01311763376288	19.268249406858	-2.27307320376378	31.461552510031	5	5	0
4	3CX5	1	53.16935	-2.48	26.66	-3.50216048286881	32.3565991072403	-2.12299662998112	24.5692113801416	-3.99734065401818	35.8316990699047	6	4	2
5	3CX5	1	59.755802	-2.49	27.86	-3.49715564670891	32.3208406768987	-2.51076196936206	27.1889123849201	-1.04806554269753	31.128322575818	5	4	1
6	3CX5	1	61.997329	-1.28	16.01	-3.48171756925269	31.9472276039673	-1.041955336337	14.820721557449	-1.75101934569651	13.4225363399256	5	3	2
7	3CX5	1	63.321593	-0.83	15.7	-3.5648964572885	32.9995872005806	-0.609414269695741	14.8281861109802	-0.625259191922226	9.00794520908147	5	3	2
8	3CX5	1	63.641415	-0.63	13.22	-3.41235679982744	31.4760242721834	-0.269280192128289	11.4278074526624	-2.02203150342066	15.6163379943267	4	3	1
9	3CX5	1	63.706028	-2.16	22.87	-3.57634629457866	33.155357054724	-2.15178755582701	23.2494329541157	-0.756936402610022	6.90951577847056	5	6	-1
10	3CX5	1	68.949792	-1.9	23.4	-3.53860116537606	32.883288268718	-1.89903094344373	23.5929188414007	-0.540627268228306	12.9927598152425	7	3	4
11	3CX5	1	83.871043	-2.29	23.55	-3.50006985205156	32.3388750650446	-2.30199445786761	24.7187850005751	-1.18064834070572	2.14989459637048	8	4	4
12	3CX5	1	87.04998	-2.58	25.89	-3.50084204197083	32.5071867007673	-2.49315598593859	24.9843361801497	-3.04028809357573	34.4527179427127	10	4	6
13	3CX5	1	89.372526	-2.58	27.4	-3.42828335145226	31.5849322836462	-2.50744860128325	26.8097831241348	-3.03102599879897	35.7694587115993	12	6	6
14	3CX5	1	96.879994	-2.46	23.17	-3.45641747581016	31.8800218563772	-2.37767458733588	21.9180907909505	-2.99520929988983	36.2392531266001	13	7	6
15	3CX5	1	109.109132	-1.59	18.2	-3.46094399101508	31.9924379042842	-1.54969494008098	17.6588115359972	-0.499416158152539	15.7262651913254	9	4	5
0	3CZH	1	29.864835	1.07	2.46	0.418726150843139	8.11558050208751	1.61352528810812	1.15466113015102	-0.440104453653756	2.44596805809583	0	2	-2
1	3CZH	1	31.990952	2.07	1.8	0.510787777728652	7.38280620419438	2.43933659712877	0.750864146433405	2.00673955402646	1.04826411150946	0	1	-1
2	3CZH	1	33.8252	1.79	1.89	0.537644835152109	7.12530216081742	2.21925651381465	0.806302000342112	1.01185683191398	1.9466649023899	0	1	-1
0	3D4P	1	15.391354	-1.99	26.03	-3.28273941682572	46.1068536025289	-0.578475971587132	14.2166402665108	-2.00194500806825	16.3078122054289	1	2	-1
1	3D4P	1	17.228537	-2.6	30.07	-3.4037416562136	47.4577034614581	-1.16046393120182	13.5904207100074	-3.67710355878488	33.6224295801052	2	2	0
0	3D80	1	17.072992	1.3	8.41	0.42155604236861	14.2964018826966	3.02723349750028	1.08023848143508	0.0861417538646295	11.5835993299446	0	2	-2
1	3D80	1	21.64395	1.17	5.12	0.480347751616327	14.191868164785	2.60046386846265	0.996638899388358	-1.49715395132733	5.71142624081438	2	1	1
2	3D80	1	25.380122	-0.11	9.79	0.38667847038726	14.6851391642052	0.201368052426761	6.49421548685718	-1.70607278349159	16.1146787131861	1	1	0
0	3D9D	1	24.879602	0.31	9.81	1.30575581905012	1.28723252569834	0.774746915969848	7.100461457212	-2.61320144765909	30.3061195935711	0	3	-3
1	3D9D	1	29.38363	-0.05	6.92	1.32060688094634	1.15420115603483	-0.376120231680825	6.22044807506583	-0.29386888470191	16.6035688581586	2	0	2
2	3D9D	1	31.24116	1.28	7.4	2.46565159523671	0.685309990007781	1.67875040982428	4.91281601526176	-1.43609541206974	23.6212716603685	0	3	-3
3	3D9D	1	32.36438	0.4	12.06	1.70955656738661	1.10767305283791	0.394403402181909	13.3599798494067	-1.45967531811065	19.4044196137042	2	1	1
4	3D9D	1	33.363515	-0.24	9.53	1.42330518430893	1.12067298382359	-0.290322258309519	7.27953831187748	-1.57979754674288	27.4556454494116	1	2	-1
5	3D9D	1	41.470999	-0.79	10.38	1.30475960717801	1.15939229900378	-0.776304454576011	9.59354212481894	-3.58071407722409	28.3407435743491	4	1	3
6	3D9D	1	94.113204	-1.43	22.95	1.32100036972956	1.15186697274052	-1.52381892832281	24.3662522987789	-3.6177929320926	23.3461995154497	13	12	1
7	3D9D	1	94.854429	-1.52	23.12	1.30283693531051	1.15784156170321	-1.58679545417664	24.4347496821269	-3.6909755165285	26.486247148664	13	11	2
0	3DAU	1	21.840339	0.03	7.1	0.727610832087311	10.5947980713583	0.555020644970443	2.04800869312136	-1.56096600629104	12.935581317946	1	1	0
0	3DFR	1	23.314321	0.75	7.22	1.13719506537967	14.2992606374897	1.28809302579178	3.65810748960461	-1.01632403649418	9.59908983137294	1	1	0
1	3DFR	1	25.455993	0.21	8.75	1.21663920395044	14.7889004374164	0.0239887268161489	8.36509407237469	-0.198074196641394	3.77318628476284	1	1	0
0	3DGH	1	29.121135	-1.37	32.96	2.24186688551099	13.2660011173553	-2.30778183050885	37.5659955329439	-2.13005563094987	38.8429261437317	6	3	3
1	3DGH	1	35.924163	-0.66	15.48	1.71336377216838	8.12236729612748	-0.512540860822622	11.3458003303486	-3.76665315591842	43.2657712842699	2	2	0
2	3DGH	1	38.48477	0.4	8.82	1.70581623784231	8.90213376166497	0.302497003333619	6.51675176209507	-0.501604884644758	24.3464089360321	1	3	-2
3	3DGH	1	40.514094	-1.06	18.11	1.67962074892435	8.49447758312823	-1.43018812809111	19.2663985230149	-1.96760233368908	22.4968332123799	2	2	0
4	3DGH	1	42.478134	-0.74	25.31	2.18019997529824	13.7080520480667	-1.30593224150092	29.7287757120136	-0.305512836450461	8.55216114900057	7	3	4
5	3DGH	1	42.681944	-0.61	29.22	2.2394324476311	13.2808429987347	-0.898969212929028	30.6563520519076	-2.04819853022846	38.3128571890165	8	5	3
6	3DGH	1	51.060945	-0.52	18.41	2.1802482930482	13.6877896383195	-0.545924043094316	16.9379741644008	-3.06077312500383	35.560227097681	4	6	-2
7	3DGH	1	55.339442	-0.49	16.5	2.172459650076	13.5237936497732	-0.6865484558649	15.800303370021	-1.35810986859915	26.160547864476	3	7	-4
8	3DGH	1	56.764283	-1.09	23.04	2.19666507821881	13.4392318560069	-1.24872643515915	22.3504436018201	-3.33199036058551	45.4048188288763	4	6	-2
9	3DGH	1	68.957556	-1.43	26.33	2.1697574668008	13.5419542110425	-1.59001034466381	26.5101734464544	-2.75785156585296	34.4865000429178	8	6	2
10	3DGH	1	69.669657	-0.33	19.83	2.17505028072318	13.7404598982844	-0.244328163369558	18.2195765959986	-3.73515803713509	42.9629203369031	8	6	2
11	3DGH	1	74.24628	-0.52	20.47	2.23309339451468	13.3204776201565	-0.67108817582774	20.9192811290833	-2.00317261333278	23.2769726268993	8	6	2
12	3DGH	1	76.104851	-1.55	26.76	2.17584965391756	13.619418729023	-1.71818986969354	26.9100418594147	-2.84872849578239	36.2623377524522	6	10	-4
13	3DGH	1	77.772961	-0.43	21.44	2.20571690413369	13.5315205804749	-0.457102506588305	21.0762994414169	-3.05889952358207	35.642907455716	8	10	-2
14	3DGH	1	82.052176	-0.41	19.87	2.26457147103825	13.1834914797814	-0.562346911985564	19.9875788927307	-1.31461025137062	26.132637767783	7	11	-4
0	3DGZ	1	18.032209	-1.91	32.97	-1.95291374355217	38.2313199319023	-1.72347991826019	30.8977041845208	-2.17756051733383	30.8803054806064	3	1	2
1	3DGZ	1	42.307681	-1.51	22.84	-3.39432955776461	48.8710289818709	-1.11383922408146	18.3029906710402	-2.12339400601887	25.3699081895869	4	4	0
2	3DGZ	1	44.600718	-1.32	20.03	-3.25203887993911	46.499651898547	-0.947931143216687	15.8019045253115	-1.93578419434565	22.3086462314385	4	4	0
3	3DGZ	1	44.712848	-1.28	23.23	-2.52948073819381	44.0517416321662	-0.998165295061814	20.0801871781153	-2.64104145881052	32.9757790331118	4	3	1
4	3DGZ	1	44.771022	-0.46	14.9	-2.53210276315005	44.0681948387666	-0.126454953132714	12.5884472167708	-1.3329120183798	8.71367464667459	3	2	1
5	3DGZ	1	50.363144	-1.61	21.11	-3.27305829695924	46.7766315243041	-1.64822290640119	18.4209279409036	0.388961092467962	16.7319144145536	4	8	-4
6	3DGZ	1	54.374516	-1.26	21.57	-2.47977792244611	43.7398564633493	-0.892040821653632	17.2982668634119	-3.43488047147762	40.8465570808206	4	4	0
0	3DIV	1	17.571387	-0.19	8.35	-0.732446559548227	2.59365747711908	-0.134666828832146	13.3227857048939	0.254929592791695	6.37590646931147	0	1	-1
1	3DIV	1	27.762066	-1.01	2.58	-0.679380533541736	2.55887783764063	-0.927929703180854	2.74911996062164	-1.48233264489501	2.13949084998422	0	1	-1
0	3DJL	1	29.005233	0.09	13.24	-0.355733298023044	1.77008136079129	-0.00335031707282145	15.5490256368372	0.854767139974875	15.3380131143173	2	1	1
1	3DJL	1	38.766886	-0.56	9	-0.319802062150054	1.76271174275604	-0.447432894667423	9.02139449358843	-1.80298384174087	18.9369196221238	1	2	-1
2	3DJL	1	53.137332	-0.48	9.18	-0.304572015390085	1.76307720269108	-0.348773158954251	8.9026882661452	-2.02851143898486	20.4452967617085	2	3	-1
3	3DJL	1	95.173289	-0.38	14.84	-0.394276959734917	2.1147436847298	-0.349673903268375	14.9156404622072	-0.841568966020613	27.7590834490726	6	4	2
0	3DK9	1	34.270718	-0.59	17.33	0.19111278400802	14.4319441971466	-0.607644879651358	18.2001786531599	-1.30955320271318	16.2840061963869	2	3	-1
1	3DK9	1	35.146948	-1.61	26.64	0.199873782663557	14.2793076580338	-1.40866810668992	23.4520420627811	-4.10450319340462	51.2572903360814	3	3	0
2	3DK9	1	45.394505	-0.67	16.98	-0.236586359726222	14.2216211990874	-0.505586918936401	15.8630655739795	-2.23863186832055	27.142832222396	2	5	-3
3	3DK9	1	47.922821	-0.65	17.09	-0.188611535103829	14.0484746228823	-0.521545758491965	16.3222059871665	-2.17040749998989	26.2417002188272	2	6	-4
4	3DK9	1	48.357235	-0.45	13.87	-0.32753991990237	14.1812911875419	-0.598760867957388	13.873249482144	0.439530594603376	13.4795581714211	2	7	-5
0	3DMS	1	52.26217	-0.73	17.3	0.101778748805034	1.72611210848407	-0.432657306935719	15.8979097951354	-3.69259273637303	42.621653022238	5	3	2
1	3DMS	1	54.064643	-0.79	18	-0.0210030240166404	1.75155833839799	-0.586998118933435	16.7946825685933	-3.75383389016543	49.6461661098346	5	3	2
0	3DOC	1	21.406537	-1.37	19.44	-3.27883411590661	45.74853360777	-0.919920555499718	13.462402422664	-0.206007114722088	2.65241981349104	1	1	0
1	3DOC	1	23.860635	-2.22	31.02	-3.17093504921882	45.0417573015443	-1.9913668334585	23.4699087621512	-1.77175795640322	35.5708836361505	3	1	2
2	3DOC	1	79.278519	-0.64	15.91	-2.44760698113669	35.7835587353236	-0.371857251189332	13.4798419364741	-2.27148024700452	26.5783128314673	3	3	0
0	3DWF	1	17.491188	-0.47	10.36	-0.87312242090784	13.5211220084797	0.34735425581087	5.78844725823101	-1.44484973963992	14.9874645274485	2	0	2
1	3DWF	1	20.28143	-0.92	15.13	-0.844839332088022	13.6320014807053	-0.174469949652448	9.13237592537354	-2.7372678083081	30.4116163900511	3	0	3
2	3DWF	1	28.921414	-0.25	3.98	-0.941139366813919	12.2332309540417	0.39725268971538	1.52293048616464	-1.94663210440873	4.61566027274867	1	1	0
3	3DWF	1	33.169063	0.8	3.44	-0.760157329224363	11.5798953617106	0.810271696746223	2.03960520662679	2.29605015743761	2.0695529824107	1	1	0
4	3DWF	1	36.621689	-0.34	3.65	-0.781224112037809	12.4604385233873	-0.357541454345182	2.27683021546532	0.191984842437607	2.81644709234786	1	2	-1
5	3DWF	1	43.78369	-0.37	7.18	-0.89043346496274	12.4260775266109	-0.0327922578161991	3.94276072429985	-2.32956179317569	25.4791705301546	2	2	0
6	3DWF	1	48.420414	-0.2	6.12	-0.882363231457719	12.7460673185009	-0.106809614657428	4.05538312769177	-0.245447024109795	15.8549567408938	1	2	-1
0	3DWV	1	22.018158	-1.09	11.78	-1.57002185418025	11.6505748157642	-1.49887894516329	16.2307118849533	0.170948841678002	2.40035534109146	1	1	0
1	3DWV	1	22.392081	-1.47	13.94	-1.691447612286	13.4286873603841	-1.31836746361885	10.8309302940681	-1.57193776232142	20.2688825760448	2	2	0
2	3DWV	1	23.210341	-0.94	10.83	-1.64903074828756	13.0432589511441	-1.02832458960286	12.8430251471304	-0.0408250869904294	3.10214328779582	2	1	1
0	3E0B	1	15.871684	0.71	12.31	1.47839508341977	4.37407565684446	0.398239188087451	15.8314514342476	0.229549430856984	16.7920934162277	2	1	1
1	3E0B	1	26.223192	-0.24	9.7	1.14290039923159	14.3172040995358	0.0231995999428493	5.67264071543748	-3.05737325303774	21.1926242676828	1	1	0
0	3E2O	1	18.688878	-1.19	16.21	-0.389002540400128	17.501667017513	-1.99842423166363	23.1336891213693	-0.580577765971576	3.05660601891591	2	1	1
0	3E3A	1	22.794171	0.43	8.64	1.78860457559213	6.24349212340172	0.575699831941308	4.11204119897736	-1.23607079358699	21.9804675832161	2	1	1
1	3E3A	1	23.411684	0.89	7.62	1.7579061041624	6.29199035811275	0.895056386697696	6.0097089088363	-0.346687879714518	16.4155253835369	1	0	1
2	3E3A	1	27.44589	-0.97	19.12	0.488100325080038	14.1402319095937	-0.997049301164363	21.7628749060974	-2.19375572400262	15.3923926059461	2	2	0
3	3E3A	1	28.756235	-1.13	16.83	-0.0503286017520693	14.4369099899192	-1.15563818638604	20.3766322980801	-2.19286734768137	7.33300163550775	2	2	0
4	3E3A	1	48.182632	0.09	16.09	-0.0403745950913001	14.1429125705221	0.413371639474236	16.3026619987417	-2.6992509920997	16.8780685017166	5	2	3
5	3E3A	1	52.586335	-0.11	16.02	-0.0413208824779933	14.1438180873345	0.194433090784959	15.7401776674165	-2.99082129319223	20.9801859593768	7	3	4
6	3E3A	1	57.964465	-0.56	20.72	-0.0719417672352998	14.5193146384773	-0.500324664532555	22.325739016302	-1.75154974435989	11.8182291227241	4	5	-1
7	3E3A	1	58.078001	0.54	14.31	-0.159345200113665	14.5645599813507	0.653282011455649	15.5046211517036	0.251625600961537	1.43450080128205	5	4	1
0	3E5R	1	16.403418	-1.78	18.13	-1.88142231581296	20.455645732933	-1.89025296103139	17.0877923715076	-1.56105969968653	17.1120781828426	2	0	2
1	3E5R	1	23.357184	-0.64	9.77	-1.82893139011383	19.887614849811	-0.483953292837654	8.70397073561547	0.0954629405138658	2.61932663197983	1	0	1
0	3E6I	1	33.723622	0.29	5.17	-0.0459264499618593	13.2879902720703	0.853082580068814	1.4345382179242	-2.09535830868258	15.2225860939117	0	2	-2
1	3E6I	1	36.100757	1.58	2.76	0.0407916247263272	12.8233950721243	1.51505006475154	1.23012549759902	3.48963657368261	0.395255205266493	0	1	-1
0	3E7G	1	47.394359	-1.08	17.76	0.949376979354478	1.99406149756097	-1.21467258385999	18.7257513679474	-2.24996070025009	27.5592476905017	4	4	0
1	3E7G	1	83.432411	-0.96	17.36	0.928100349572852	2.00104632715197	-1.00946518167912	17.7177530017199	-2.36607695633377	29.7297141655274	6	4	2
0	3E9N	1	17.045322	-2.51	22.36	-3.07839553809457	17.6722476341924	-1.91455045427469	17.2746368563463	-3.12475241947102	35.5412372468452	3	0	3
1	3E9N	1	33.210328	0.83	6.47	-1.63213596387991	5.36862429313139	1.80760799025951	5.05762133310423	-1.22864619092004	14.3878183636901	2	0	2
0	3ECK	1	33.396258	0.78	8.57	3.44192502463372	0.382346685350607	0.87585845808215	8.09035108259871	-2.50222079692304	19.5746919346147	2	1	1
0	3ED6	1	17.137246	-0.62	9.97	-1.10561536450399	8.6174177356868	0.179212500864796	7.51593314339264	-1.55022800725689	15.6639147115962	1	4	-3
1	3ED6	1	25.632067	0.13	8.12	-1.19863240622905	3.59392216598502	0.0558848307336872	11.1581676755945	1.90545548580871	2.61106732613617	0	2	-2
2	3ED6	1	60.788601	-1.29	19.55	-1.04794031490685	14.5364199337775	-1.13459036936681	17.7592947303689	-3.01547873839922	40.6516389274242	4	8	-4
3	3ED6	1	62.62705	-0.92	14.57	-1.047740221838	14.5375048110214	-0.975277552437266	14.1141402258587	-0.205333832634087	20.0854168226982	3	7	-4
4	3ED6	1	64.750023	-1.32	19.94	-1.04959256957102	14.5268935162241	-1.21866862686697	19.3102740127564	-2.79157485637774	33.0240342911049	4	7	-3
5	3ED6	1	65.386168	-0.91	15.03	-1.04737089811764	14.5394390411674	-0.95149089296159	14.6704699978654	-0.20359869920307	20.0518764242917	3	7	-4
6	3ED6	1	74.141249	-0.62	15.94	-1.00244448003958	14.821579011397	-0.537634994283027	15.3940931085901	-1.44566497046013	24.673167471646	1	8	-7
7	3ED6	1	95.135303	-1.93	27.25	-0.997637096442525	14.8450181369525	-1.86802420168819	27.4844561692048	-3.63	34.24	5	13	-8
8	3ED6	1	99.127484	-2.05	28.65	-1.00003971679841	14.8337276644033	-2.0755779787741	29.7805146116913	-2.65450290387906	21.003042545634	6	19	-13
0	3EJ6	1	48.927175	-0.67	14.73	1.35928008976809	6.57145233620659	-0.734878463718954	14.6087073145407	-2.34413326733172	24.403727734942	2	3	-1
1	3EJ6	1	55.094524	-0.28	12.45	1.45860343472451	5.68126947260866	-0.621122277184181	14.3689323589368	1.13459367957833	1.43047342516125	1	3	-2
[truncated: 5,910 more rows]
